# Supplementary material for: Lateral line system diversification during the early stages of ecological speciation in cichlid fish
Source: BMC Ecol Evol. 2024 Feb 20;24:24. doi: 10.1186/s12862-024-02214-5 (PMC10877828; doi:10.1186/s12862-024-02214-5)
Supplement: Supplementary file 1 — Supplementary Material 1. [file 12862_2024_2214_MOESM1_ESM.xlsx]

## Sheet: Supplementary Table 3
Supplementary Table 3. Master sheet for Lake Masoko CT scanning dataset, including the areas of the pores for all Lake Masoko A. calliptera in this analysis.
																Ventral head pore areas																										Lateral head pore areas					Mean pore areas
Sample ID	Sequencing sample ID	Sequencing depth	Colour description	Phenotypic ecomorph assignment	Sex	Collection year	Capture depth	Depth assignment	Standard length (mm)	Genomic PC1	Genomic PC2	Genomic PC3	Genomic PC4	Genomic PC5	Genomic subpopulation	Pore 1 left	Pore 2 left	Pore 3 left	Pore 4 left	Pore 5 left	Pore 6 left	Pore 7 left	Pore 8 left	Pore 9 left	Pore 10 left	Pore 1 right	Pore 2 right	Pore 3 right	Pore 4 right	Pore 5 right	Pore 6 right	Pore 7 right	Pore 8 right	Pore 9 right	Pore 10 right	Pore 1 left	Pore 2 left	Pore 3 left	Pore 1 right	Pore 2 right	Pore 3 right	Pore 1	Pore 2	Pore 3	Pore 4	Pore 5	Mean mandibular pore area (left)	Mean mandibular pore area (right)	Mean mandibular pore area
D29A01	cichl187579992	18.7	Blue	Benthic	Male	2018	>20m	Deep	94.23	0.0596359	0.0343138	0.0157509	0.000306798	0.0241823	benthic	0.0425173	0.0748675	0.205747	0.154172	0.337366	0.336811	0.596722	0.202235	0.150659	0.139753	0.0434416	0.06507	0.107772	0.219981	0.339214	0.237543	0.558826	0.167296	0.141971	0.119788	0.194655	0.277102	0.237912	0.272392	0.247629	0.244534	0.329045	0.16943	0.154966	0.209204	0.264992	0.162934	0.155096	0.159015
D29A02	cichl187579993	13.7	Blue	Benthic	Male	2018	>20m	Deep	88.8	0.0578036	0.0243705	0.025604	0.0110636	0.0167423	benthic	0.0191816	0.073858	0.399049	0.209205	0.285931	0.262806	0.685876	0.266929	0.34007	0.155783	0.0432034	0.0464302	0.334512	0.261192	0.238067	0.202213	0.693943	0.395643	0.326625	0.16134	0.288921	0.327839	0.32192	0.264351	0.445846	0.303986	0.386112	0.149625	0.21791	0.324856	0.178746	0.197445	0.184681	0.191063
D29A03	cichl187579994	14.2	Blue	Benthic	Male	2018	>20m	Deep	88.49	0.0555133	0.0133883	-0.0153911	-0.00269261	0.0224427	benthic	0.0162554	0.0918431	0.191001	0.197706	0.234281	0.198316	0.564672	0.302757	0.143251	0.217213	0.0260087	0.0737589	0.105863	0.156052	0.248911	0.221683	0.520376	0.238548	0.135529	0.133904	0.23006	0.359316	0.190429	0.279796	0.40415	0.205428	0.400328	0.174227	0.148854	0.271772	0.244143	0.146217	0.122119	0.134168
D29A04	cichl187579995	13.9	Blue	Benthic	Male	2018	>20m	Deep	78.5	0.0564494	0.0305408	-0.0010677	0.00157105	-0.0278793	benthic	0.0340705	0.0872569	0.135112	0.287389	0.249547	0.165801	0.475296	0.282057	0.25839	0.111314	0.0301693	0.078024	0.191419	0.174774	0.233552	0.144344	0.477897	0.242395	0.16229	0.159819	0.202317	0.224072	0.170709	0.204006	0.248033	0.137967	0.285931	0.169239	0.131188	0.364571	0.251141	0.158675	0.141588	0.150131
D29A05	cichl187579996	12.3	Blue	Benthic	Male	2018	>20m	Deep	98.24	0.054597	0.0411965	0.0332453	-0.0412066	0.0140257	benthic	0.0118078	0.128238	0.169977	0.402563	0.283112	0.304256	1.03167	0.479451	0.397346	0.134554	0.0183982	0.159542	0.18206	0.473684	0.423433	0.309748	1.03195	0.573364	0.254279	0.182609	0.304858	0.246083	0.194999	0.496286	0.420758	0.184288	0.171972	0.25824	0.150546	0.411604	0.345071	0.19914	0.251423	0.225282
D29A07	cichl187579998	17.8	Unassigned	NA	Male	2018	>20m	Deep	53.7	0.0530698	0.00823571	-0.00966021	0.0191223	0.00300814	benthic	0.0202867	0.0778028	0.0903613	0.137028	0.109385	0.0803294	0.282156	0.127591	0.0406477	0.050308	0.0167198	0.0751277	0.0994271	0.131752	0.158504	0.0720809	0.350447	0.0978666	0.0714121	0.054841	0.0989077	0.123708	0.0781313	0.122025	0.129707	0.0929089	0.0930627	0.1058	0.0686158	0.119564	0.0829963	0.0869727	0.0963061	0.0916394
D29A08	cichl187579999	13.8	Blue	Benthic	Male	2018	>20m	Deep	86.07	0.0625088	0.0478023	0.00857595	0.0112698	0.0106796	benthic	0.0279446	0.0777332	0.0913119	0.146414	0.257799	0.289679	0.364854	0.316246	0.185182	0.124176	0.0196793	0.0615962	0.102529	0.140117	0.198761	0.164716	0.426057	0.226705	0.262522	0.179082	0.20038	0.263774	0.256574	0.268677	0.252536	0.228523	0.338825	0.243582	0.145054	0.35032	0.293393	0.12024	0.104536	0.112388
D29A09	cichl187580000	12.8	Blue	Benthic	Male	2018	>20m	Deep	96.01	0.0612892	0.0281067	0.0111991	-0.00320205	0.00587704	benthic	0.0400933	0.0974997	0.112687	0.207756	0.41612	0.21535	0.69404	0.281564	0.285513	0.140327	0.0498129	0.102056	0.244509	0.36084	0.298574	0.278831	0.637241	0.253317	0.279135	0.198037	0.202438	0.275806	0.260833	0.233574	0.347172	0.267593	0.282758	0.250409	0.216262	0.509205	0.61464	0.174831	0.211158	0.192995
D29A10	cichl187580001	13.3	Blue	Benthic	Male	2018	>20m	Deep	87.3	0.0234917	-0.0197306	-0.00728475	-0.00379661	0.0241241	middle	0.0749119	0.133111	0.202892	0.233238	0.344213	0.13619	0.542854	0.262558	0.275312	0.0929435	0.0526289	0.141761	0.170787	0.181342	0.313868	0.136337	0.657055	0.309616	0.261239	0.079603	0.173113	0.239514	0.115066	0.284694	0.319438	0.17929	0.199178	0.120813	0.127343	0.493863	0.284889	0.197674	0.172077	0.184875
D29B01	cichl187580002	15.1	Blue	Benthic	Male	2018	>20m	Deep	76.86	0.0577234	0.0412415	0.0441664	0.00885957	-0.0161247	benthic	0.0113866	0.0547113	0.105951	0.51337	0.196627	0.119559	0.406308	0.236342	0.117615	0.11831	0.0222178	0.0551279	0.132057	0.231898	0.157052	0.154552	0.402003	0.172188	0.0922038	0.0934535	0.223593	0.218455	0.1386	0.235676	0.270534	0.16207	0.273735	0.194392	0.126553	0.23089	0.149563	0.176409	0.119671	0.14804
D29B02	cichl187580003	15.1	Blue	Benthic	Male	2018	>20m	Deep	85.74	0.0473753	-0.0204698	-0.0229802	0.00736654	0.0158279	benthic	0.0111756	0.0286502	0.128011	0.330594	0.300116	0.150159	0.486037	0.304992	0.134717	0.0784324	0.0319012	0.0182873	0.144876	0.209288	0.282844	0.159506	0.389317	0.301131	0.154833	0.221886	0.238595	0.318263	0.178845	0.265219	0.373136	0.234328	0.238768	0.148975	0.126935	0.199178	0.257543	0.159709	0.13744	0.148574
D29B03	cichl187580004	15.9	Blue	Benthic	Male	2018	>20m	Deep	77.48	0.0561472	0.0125058	-0.0522098	-0.0106014	0.02405	benthic	0.0413527	0.0382318	0.271654	0.190899	0.208974	0.135632	0.698315	0.208194	0.16385	0.116906	0.0383618	0.0427832	0.160599	0.22627	0.179845	0.164111	0.48791	0.247856	0.157348	0.174384	0.278806	0.229261	0.232122	0.279525	0.237122	0.12656	0.282635	0.237311	0.150229	0.359532	0.174673	0.150222	0.129572	0.139897
D29B04	cichl187580005	17.5	Blue	NA	Male	2018	>20m	Deep	84.81	0.0594611	0.0308152	0.0179092	-0.0162758	0.027048	benthic	0.0187449	0.084129	0.141703	0.205748	0.390073	0.203516	0.692224	0.207087	0.303266	0.10756	0.0365972	0.0720787	0.155761	0.23275	0.307952	0.182094	0.617244	0.214674	0.330937	0.107114	0.293999	0.428455	0.292899	0.292555	0.343434	0.297018	0.291016	0.188744	0.141338	0.482394	0.310769	0.16808	0.161028	0.164554
D29B05	cichl187580006	17.3	Blue	Benthic	Male	2018	>20m	Deep	86.7	0.0624446	0.0273456	-0.0372074	0.000225559	0.0292346	benthic	0.0169242	0.0438848	0.110007	0.206239	0.234971	0.180459	0.713768	0.290073	0.195022	0.0761589	0.0269606	0.060809	0.107252	0.146217	0.200729	0.178688	0.733644	0.220408	0.179475	0.0804883	0.327463	0.349504	0.15035	0.298989	0.32064	0.281864	0.407198	0.210167	0.134638	0.336047	0.293357	0.122405	0.108394	0.115399
D29B06	cichl187580007	17.7	Blue	Benthic	Male	2018	>20m	Deep	91.96	0.0607153	0.0495381	0.00438894	0.0283848	0.000716645	benthic	0.0375875	0.0724198	0.171997	0.224738	0.247959	0.173375	0.527012	0.244614	0.31723	0.159599	0.0472303	0.0724198	0.154679	0.245401	0.308965	0.193841	0.490211	0.281611	0.381778	0.110007	0.269661	0.313161	0.329301	0.422797	0.2921	0.407837	0.321856	0.163665	0.157097	0.313098	0.298319	0.15094	0.165739	0.15834
D29B07	cichl187580008	17.3	Blue	Benthic	Male	2018	>20m	Deep	66.69	0.0510143	-0.0028234	-0.00289932	-0.0144113	0.0435147	benthic	0.0201416	0.083252	0.0993652	0.177002	0.198975	0.127563	0.625122	0.217407	0.145386	0.124878	0.0175781	0.0822754	0.101807	0.194702	0.23938	0.109985	0.462646	0.207397	0.119507	0.111084	0.235025	0.30003	0.260979	0.228566	0.311965	0.186626	0.276607	0.154238	0.176376	0.344724	0.223815	0.115747	0.127148	0.121448
D29B08	cichl187580009	17.7	Blue	Benthic	Male	2018	>20m	Deep	62.87	0.064473	0.0402866	-0.0914951	-0.012852	7.47e-05	benthic	0.0154609	0.0562216	0.119255	0.154177	0.182072	0.135797	0.449341	0.237753	0.0922251	0.0962255	0.0190289	0.0906033	0.272567	0.212237	0.163367	0.125309	0.358413	0.152555	0.161853	0.0948199	0.228964	0.231018	0.199019	0.262728	0.265431	0.222075	0.291227	0.143114	0.126865	0.274041	0.100617	0.105437	0.151561	0.128499
D29B10	cichl187580011	13.9	Blue	Benthic	Male	2018	>20m	Deep	83.07	0.061201	0.027474	0.00277591	0.00572429	0.00145316	benthic	0.0219981	0.072834	0.0830012	0.143635	0.192807	0.196504	0.759027	0.206302	0.113133	0.0767161	0.022183	0.0388202	0.128661	0.123115	0.204823	0.137534	0.588403	0.210368	0.125888	0.0857741	0.254602	0.270873	0.228902	0.430069	0.369238	0.293431	0.303916	0.226535	0.156257	0.254945	0.214946	0.102855	0.10352	0.103188
D29C01	cichl187580012	16.1	Blue	Benthic	Male	2018	>20m	Deep	79.66	0.0619392	0.0352561	0.00563379	0.0174957	0.0180817	benthic	0.0279136	0.066364	0.112394	0.138828	0.263238	0.182825	0.492831	0.229963	0.218687	0.134946	0.0293924	0.0567514	0.0966807	0.172473	0.266935	0.177279	0.582672	0.213511	0.159163	0.131804	0.131646	0.252014	0.149211	0.194141	0.245727	0.166407	0.207872	0.231264	0.148859	0.366832	0.222226	0.121747	0.124446	0.123097
D29C04	cichl187580015	17.6	Blue	Benthic	Male	2018	>20m	Deep	81.79	0.0573589	0.0372699	0.0265388	0.0148257	0.00339813	benthic	0.0535841	0.150455	0.196793	0.254382	0.293092	0.179059	0.603537	0.352206	0.334281	0.075895	0.0450031	0.114987	0.117847	0.185352	0.239126	0.176389	0.646633	0.385768	0.203849	0.0976338	0.196786	0.26138	0.252742	0.253289	0.307266	0.252526	0.12097	0.155454	0.186655	0.396299	0.126991	0.189661	0.140463	0.165062
D29C05	cichl187580016	14.2	Blue	Benthic	Male	2018	>20m	Deep	85.68	0.0496822	0.020928	0.0117884	0.000768532	-0.00233324	benthic	0.0272279	0.0715524	0.15408	0.14416	0.265736	0.180886	0.672888	0.348686	0.222467	0.125586	0.0187851	0.137828	0.168433	0.121365	0.225211	0.200516	0.590782	0.25075	0.19545	0.160412	0.207079	0.323811	0.227132	0.229454	0.321278	0.25774	0.317025	0.186409	0.160459	0.497379	0.586042	0.132551	0.134324	0.133438
D29C07	cichl187580018	16.7	Blue	Benthic	Male	2018	>20m	Deep	92.15	0.0557452	0.0242587	0.0480373	0.0272111	-0.0403065	benthic	0.0272279	0.0510787	0.209592	0.285365	0.323569	0.174765	0.876781	0.281988	0.115877	0.183841	0.0147748	0.097725	0.153447	0.204104	0.346153	0.191229	0.641861	0.268691	0.139939	0.112289	0.281805	0.308613	0.270617	0.344434	0.301953	0.200538	0.348656	0.265386	0.197092	0.452294	0.433723	0.179366	0.163241	0.171304
D29C08	cichl187580019	14.6	Blue	Benthic	Male	2018	>20m	Deep	93.65	0.0471558	-0.000216678	-0.0571553	0.0391265	-0.0015639	benthic	0.0275231	0.108038	0.184651	0.273382	0.440985	0.157333	0.788515	0.406273	0.2931	0.245448	0.0297824	0.0733263	0.111119	0.286938	0.424964	0.21279	1.07751	0.333152	0.245654	0.136999	0.278777	0.414776	0.410051	0.355314	0.42362	0.271603	0.393961	0.253344	0.223129	0.362003	0.256249	0.206916	0.185226	0.196071
D29C09	cichl187580020	16.4	Blue	Benthic	Male	2018	>20m	Deep	90.16	0.0532461	0.00637505	-0.038327	0.0156531	0.00593379	benthic	0.0135597	0.0484276	0.13521	0.258991	0.507327	0.257828	0.677792	0.32524	0.277587	0.221411	0.0154968	0.062181	0.179376	0.252792	0.446308	0.203396	0.714403	0.352359	0.261509	0.128042	0.301353	0.333015	0.178714	0.293533	0.292389	0.265496	0.361516	0.2302	0.189264	0.340782	0.207872	0.192703	0.191231	0.191967
D29C10	cichl187580021	16.2	Blue	Benthic	Male	2018	>20m	Deep	95.91	0.0499356	0.00764696	-0.0369885	0.0176551	-0.00751971	benthic	0.0223775	0.069808	0.243477	0.286529	0.319122	0.226937	0.696621	0.265368	0.193857	0.117725	0.0175128	0.0807535	0.117968	0.161021	0.401092	0.224991	0.721431	0.23545	0.107752	0.114563	0.37781	0.356645	0.223572	0.366133	0.374161	0.339129	0.300712	0.178896	0.281221	0.415567	0.313242	0.188263	0.155669	0.171966
D29D01	cichl187580022	16.2	Blue	Benthic	Male	2018	>20m	Deep	90.33	0.049834	0.020657	0.0356617	-0.00247738	-0.032284	benthic	0.0162263	0.0556623	0.0531975	0.123238	0.257361	0.185267	0.688282	0.1713	0.139258	0.0973577	0.0174587	0.0640835	0.102493	0.161852	0.271739	0.137821	0.655829	0.200261	0.181981	0.181365	0.283036	0.322061	0.25962	0.303635	0.374305	0.283708	0.260317	0.15863	0.162698	0.260898	0.362584	0.101137	0.123525	0.112331
D29D02	cichl187580023	15.1	Blue	Benthic	Male	2018	>20m	Deep	92.03	0.0622547	0.0430734	-0.0410992	0.045163	-0.0189907	benthic	0.0182969	0.0678324	0.122054	0.191671	0.389367	0.231166	0.71224	0.291188	0.183638	0.0928232	0.0249909	0.105096	0.227149	0.180961	0.449613	0.216885	0.734107	0.343848	0.145259	0.102864	0.321665	0.353128	0.236299	0.2689	0.336516	0.270909	0.341174	0.241054	0.195777	0.302274	0.377524	0.157844	0.197562	0.177703
D29D03	cichl187580024	18.9	Blue	Benthic	Male	2018	>20m	Deep	82.3	0.0593358	0.0338434	-0.00847472	0.0226768	0.0114272	benthic	0.0242214	0.130722	0.0937425	0.129797	0.331889	0.150321	0.571885	0.280303	0.18804	0.126284	0.0118334	0.115375	0.133865	0.178795	0.358699	0.156422	0.507171	0.251829	0.171954	0.154204	0.161415	0.261998	0.166407	0.190074	0.37571	0.204865	0.381718	0.188201	0.236049	0.426376	0.2722	0.142074	0.159714	0.150894
D29D04	cichl187580025	16.9	Blue	Benthic	Male	2018	>20m	Deep	89.73	0.0569608	0.00954021	-0.00338008	-0.010051	0.0189942	benthic	0.0164558	0.0279194	0.136638	0.156053	0.384954	0.158641	0.940568	0.422673	0.211152	0.120183	0.0194141	0.0647138	0.144404	0.189889	0.340025	0.157532	0.676166	0.344832	0.14274	0.122586	0.272574	0.282043	0.259465	0.234079	0.219842	0.157902	0.349288	0.225416	0.251466	0.452426	0.327491	0.144404	0.151689	0.148047
D29D06	cichl187580027	19.5	Blue	Benthic	Male	2018	>20m	Deep	90.28	0.0511822	0.00517723	-0.0459222	0.00753361	0.00562864	benthic	0.0306058	0.0487194	0.124297	0.397042	0.381427	0.180303	0.829478	0.303351	0.120133	0.176347	0.0208202	0.0986879	0.190089	0.262543	0.357484	0.151155	0.741409	0.313969	0.149489	0.194669	0.314524	0.396004	0.221433	0.370673	0.408669	0.26935	0.404713	0.241294	0.198227	0.332148	0.271972	0.196418	0.185925	0.191171
D29D07	cichl187580028	19.3	Blue	Benthic	Male	2018	>20m	Deep	89.84	0.0551672	0.0235507	-0.0313679	0.0080521	-0.0250771	benthic	0.0163371	0.0472398	0.254111	0.161009	0.243088	0.163962	0.478697	0.251158	0.0877874	0.12243	0.0173213	0.0377919	0.145262	0.187385	0.322609	0.160812	0.584396	0.32005	0.176953	0.109833	0.298792	0.395634	0.274778	0.351346	0.382643	0.204115	0.313308	0.148321	0.218316	0.437187	0.290532	0.144357	0.142074	0.143215
D29D08	cichl187580029	12.8	Blue	Benthic	Male	2018	>20m	Deep	86.98	0.0539378	0.0480675	0.0358646	0.0291271	0.0160006	benthic	0.0181193	0.118443	0.205416	0.251001	0.221247	0.131794	0.41274	0.225634	0.312225	0.122258	0.0127789	0.0928855	0.140949	0.139042	0.294106	0.153919	0.485789	0.22468	0.182147	0.119588	0.289528	0.364104	0.213999	0.291435	0.276177	0.224298	0.394323	0.0814539	0.186643	0.338223	0.313948	0.162845	0.135952	0.149399
D29D09	cichl187580030	14	Blue	Benthic	Male	2018	>20m	Deep	89.24	0.0558561	0.0571959	0.0320597	0.0406273	-0.00342008	benthic	0.0203386	0.0896748	0.13405	0.154758	0.264402	0.186561	0.55284	0.404184	0.231305	0.094667	0.0186745	0.0828336	0.154019	0.191553	0.192847	0.190998	0.530098	0.390686	0.192107	0.118888	0.201167	0.250904	0.113896	0.187907	0.274395	0.200835	0.225734	0.173046	0.261376	0.404978	0.292886	0.132645	0.127985	0.130315
D29D10	cichl187580031	14.9	Blue	Benthic	Male	2018	>20m	Deep	85.69	0.0534858	0.0257449	0.0165656	-0.00605737	0.0070721	benthic	0.0364246	0.0532502	0.100584	0.174357	0.3036	0.213371	0.772312	0.180089	0.123141	0.0948519	0.0205235	0.0734039	0.152909	0.166407	0.264402	0.212261	0.846086	0.343353	0.156977	0.140152	0.326829	0.480446	0.237912	0.380332	0.53583	0.360363	0.390087	0.168053	0.230691	0.479206	0.320829	0.133643	0.135529	0.134586
D29E01	cichl187580032	12.7	Blue	Benthic	Male	2018	>20m	Deep	87.36	0.0566732	0.020946	0.00871254	0.00311117	0.0168271	benthic	0.0242753	0.0603716	0.278216	0.446877	0.302914	0.131509	0.537223	0.174149	0.212989	0.109133	0.0379961	0.105967	0.0935127	0.132564	0.331411	0.164439	0.68963	0.266395	0.272517	0.177949	0.255207	0.387561	0.213412	0.319801	0.740925	0.418591	0.190453	0.126279	0.16851	0.22606	0.225232	0.222531	0.14029	0.18141
D29E02	cichl187580033	13.8	Blue	Benthic	Male	2018	>20m	Deep	89.78	0.0573131	0.0197422	0.0165423	0.0019225	0.0223761	benthic	0.0166608	0.0982211	0.148591	0.218721	0.213684	0.194117	0.62691	0.431824	0.28149	0.119338	0.0137548	0.0951214	0.262892	0.329535	0.344064	0.151109	0.573441	0.363437	0.215815	0.126893	0.206871	0.313751	0.179905	0.315005	0.316942	0.346583	0.388636	0.298319	0.160381	0.33773	0.56708	0.139176	0.209073	0.174124
D29E03	cichl187580034	16.1	Blue	Benthic	Male	2018	>20m	Deep	82.84	0.0584317	0.0382432	0.0134773	0.0714222	-0.0173628	benthic	0.0305594	0.081015	0.16242	0.0856964	0.309105	0.144605	0.435374	0.215997	0.277766	0.135502	0.0219768	0.127959	0.160339	0.12926	0.269313	0.151107	0.311706	0.183096	0.218597	0.127829	0.10718	0.23413	0.174687	0.151144	0.260275	0.163241	0.269102	0.102787	0.128127	0.243405	0.248045	0.133759	0.14177	0.137764
D29E04	cichl187580035	14.6	Blue	Benthic	Male	2018	>20m	Deep	89.4	0.0523385	0.0133483	-0.0582225	0.0470549	0.00582171	benthic	0.0464103	0.126383	0.150768	0.243064	0.423199	0.155225	0.694319	0.262729	0.277937	0.109602	0.0474591	0.14028	0.141591	0.226021	0.342702	0.176726	0.567674	0.291048	0.253814	0.167025	0.371888	0.339943	0.412085	0.269712	0.272375	0.232703	0.296656	0.149391	0.20734	0.252529	0.264757	0.197965	0.17961	0.188788
D29E05	cichl187580036	14.7	Blue	Benthic	Male	2018	>20m	Deep	85.14	0.0525716	-0.00608143	0.0462458	0.0264067	-0.0108372	benthic	0.0221201	0.0446217	0.174673	0.196793	0.333137	0.088862	0.610783	0.281841	0.149692	0.0867644	0.0196412	0.033943	0.155413	0.204611	0.434775	0.147404	0.779163	0.26506	0.166855	0.103545	0.256913	0.403775	0.295059	0.245469	0.371923	0.258058	0.393015	0.237561	0.159286	0.378783	0.382615	0.154269	0.169677	0.161973
D29E06	cichl187580037	16	Blue	Benthic	Male	2018	>20m	Deep	94.81	0.0550821	-0.0093588	-0.106427	0.0077866	-0.000709086	benthic	0.049626	0.0767166	0.209292	0.212649	0.246692	0.123945	0.622363	0.341149	0.232547	0.0932586	0.0457902	0.079114	0.260836	0.601266	0.444477	0.196586	0.9381	0.315017	0.207614	0.123226	0.258361	0.352996	0.208732	0.24571	0.267849	0.211652	0.359352	0.213365	0.144522	0.37937	0.273908	0.158995	0.286297	0.222646
D29E07	cichl187580038	15.7	Blue	Benthic	Male	2018	>20m	Deep	93.61	0.0547312	-0.0105252	-0.0569823	0.0160496	0.0564065	benthic	0.0177379	0.0610336	0.124165	0.105664	0.250047	0.0972723	0.526987	0.243753	0.182529	0.10452	0.0226969	0.0539766	0.102041	0.111958	0.287812	0.108907	0.785045	0.288002	0.222963	0.169177	0.22345	0.334611	0.184768	0.19073	0.210757	0.255769	0.353604	0.152718	0.217308	0.402868	0.183918	0.11173	0.115697	0.113713
D29E08	cichl187580039	16	Blue	Benthic	Male	2018	>20m	Deep	84.3	0.0608382	0.0331483	0.0162779	0.0260491	0.00306189	benthic	0.0255753	0.0617743	0.0861693	0.283099	0.405271	0.139877	0.588036	0.123352	0.114105	0.114892	0.0245917	0.0698404	0.104465	0.123155	0.253589	0.129451	0.528623	0.189651	0.104859	0.175486	0.250568	0.261197	0.201163	0.361778	0.327136	0.247615	0.313804	0.159084	0.263024	0.233667	0.352286	0.172378	0.115128	0.143753
D29E09	cichl187580047	15	Blue	Benthic	Male	2018	>20m	Deep	96.2	0.059577	0.0268447	0.00854062	0.0182802	0.0243322	benthic	0.0370045	0.112391	0.102353	0.10688	0.309618	0.159434	0.58479	0.397011	0.153333	0.0763711	0.0379887	0.104321	0.166914	0.139554	0.278912	0.14664	0.449763	0.232656	0.221437	0.0948733	0.313751	0.367093	0.166127	0.254111	0.335796	0.223208	0.275649	0.148343	0.218469	0.360879	0.199589	0.133649	0.145538	0.139594
D29E10	cichl187580048	17.4	Blue	Benthic	Male	2018	>20m	Deep	83.03	0.0544563	0.0265863	0.0154717	-0.0247737	0.0558529	benthic	0.0263623	0.0843986	0.0729881	0.206177	0.279755	0.150108	0.61912	0.331889	0.139484	0.0824313	0.0375761	0.0643318	0.114499	0.182765	0.273263	0.103679	0.584495	0.298051	0.206767	0.113909	0.18207	0.24919	0.175181	0.229957	0.301444	0.17765	0.190962	0.160099	0.159327	0.347589	0.234555	0.133936	0.134487	0.134212
D29F01	cichl187580040	17.6	Blue	Benthic	Male	2018	>20m	Deep	75.03	0.0600819	0.058715	0.0225158	0.0237145	-0.0217627	benthic	0.0168881	0.0603748	0.0744482	0.165925	0.227567	0.128068	0.372241	0.256417	0.17648	0.144534	0.0151993	0.0751519	0.27035	0.135667	0.189006	0.0986544	0.351975	0.226019	0.117513	0.117231	0.178613	0.22309	0.244625	0.191562	0.26813	0.193532	0.226747	0.15844	0.129813	0.216544	0.187633	0.109041	0.137075	0.123058
D29F02	cichl187580041	18.6	Blue	Benthic	Male	2018	>20m	Deep	98.32	0.0550997	0.00855877	0.00829242	-0.00815403	0.0366483	benthic	0.0154399	0.0670836	0.117662	0.154665	0.372953	0.113137	1.02622	0.204711	0.116598	0.0617595	0.0215626	0.0479169	0.0870489	0.22654	0.385997	0.142952	0.67057	0.170903	0.170371	0.0705443	0.265452	0.361569	0.26066	0.374082	0.35864	0.255867	0.391261	0.176031	0.222627	0.401616	0.408273	0.145561	0.153813	0.149687
D29F03	cichl187580042	16.9	Blue	Benthic	Male	2018	>20m	Deep	87.9	0.0482299	0.0139735	0.00115057	-0.026914	0.00761326	benthic	0.0353487	0.0576137	0.149199	0.160676	0.256852	0.135197	0.480879	0.282789	0.183859	0.152183	0.028233	0.130377	0.229996	0.20291	0.244916	0.126245	0.506588	0.351421	0.15838	0.20314	0.248176	0.392122	0.216034	0.188944	0.316131	0.187796	0.337902	0.124418	0.173542	0.351675	0.239653	0.131938	0.167286	0.149612
D29F04	cichl187580043	17.8	Blue	Benthic	Male	2018	>20m	Deep	96.15	0.0587494	0.039878	0.00696793	0.00425019	0.00092372	benthic	0.0244534	0.0676065	0.0908612	0.175249	0.343546	0.172852	1.06924	0.286968	0.273063	0.144563	0.0318853	0.0596951	0.0978136	0.178126	0.325086	0.154392	0.72689	0.282653	0.253404	0.215765	0.206895	0.399406	0.226074	0.277337	0.483149	0.24571	0.291663	0.163582	0.185857	0.380763	0.260339	0.140343	0.138521	0.139432
D29F05	cichl187580044	17.3	Blue	Benthic	Male	2018	>20m	Deep	94.5	0.0582063	0.0202996	-0.0451631	-0.050853	0.00342116	benthic	0.0377094	0.0787659	0.166903	0.244107	0.376648	0.139235	1.0938	0.286949	0.379772	0.106211	0.0296767	0.0769808	0.143921	0.192787	0.384458	0.128078	0.829162	0.279139	0.168688	0.199704	0.321342	0.304382	0.186557	0.339863	0.332276	0.344773	0.262736	0.176008	0.233402	0.334797	0.391553	0.180827	0.165565	0.173196
D29F06	cichl187580045	13.8	Blue	Benthic	Male	2018	>20m	Deep	84.59	0.0580085	0.0419452	0.0141928	0.0143814	0.0208334	benthic	0.0184905	0.0479535	0.0796515	0.152191	0.212743	0.109318	0.696341	0.188563	0.131872	0.0768068	0.0258055	0.104035	0.11074	0.141828	0.20746	0.143454	0.61161	0.226357	0.160929	0.126183	0.200388	0.275381	0.216037	0.248554	0.395695	0.271113	0.235911	0.149791	0.226116	0.416722	0.263257	0.102206	0.117974	0.11009
D29F07	cichl187580046	15.1	Blue	Benthic	Male	2018	>20m	Deep	89.55	0.055258	-0.00519895	-0.0185683	0.00893821	-0.00855336	benthic	0.028088	0.100923	0.374248	0.577644	0.327758	0.105766	0.525923	0.112546	0.103829	0.151288	0.0559823	0.0424225	0.182281	0.337443	0.320784	0.116226	0.425581	0.211338	0.148963	0.167947	0.374573	0.360401	0.243088	0.325758	0.386186	0.305484	0.451862	0.247949	0.163051	0.353873	0.324515	0.281732	0.187783	0.234757
D29F08	cichl187580049	13.9	Blue	Benthic	Male	2018	>20m	Deep	81.16	0.0514007	0.0210102	0.00610354	-0.00195183	0.000245142	benthic	0.0174204	0.131264	0.194222	0.213781	0.321665	0.0961176	0.555007	0.304856	0.451248	0.196972	0.0169619	0.0693758	0.180316	0.217754	0.267265	0.0855737	0.681533	0.222644	0.149143	0.202626	0.278168	0.272589	0.19185	0.349171	0.265737	0.202932	0.27889	0.225429	0.202262	0.319877	0.24815	0.175671	0.150335	0.163003
D29F09	cichl187580050	17	Blue	Benthic	Male	2018	>20m	Deep	90.22	0.0580462	0.0155222	0.0114399	-0.000837756	-0.0123154	benthic	0.0382078	0.0737736	0.29103	0.307695	0.315418	0.106088	0.437967	0.235953	0.222134	0.128646	0.0254041	0.0764156	0.144905	0.164212	0.31684	0.086374	0.430244	0.202014	0.14145	0.120924	0.24957	0.292452	0.137995	0.33757	0.354235	0.255261	0.335486	0.148854	0.162386	0.256548	0.221026	0.205225	0.145555	0.17539
D29F10	cichl187580051	17.4	Blue	Benthic	Male	2018	>20m	Deep	93.19	0.0553877	0.00751806	-0.0265141	-0.00820093	0.0186184	benthic	0.0264598	0.040871	0.12781	0.240737	0.262236	0.163484	0.536048	0.123322	0.13726	0.0732371	0.0321298	0.0706383	0.133244	0.221129	0.255621	0.133008	0.492815	0.106312	0.106784	0.0618971	0.253778	0.325374	0.22495	0.480145	0.331518	0.243145	0.259861	0.107447	0.196434	0.194541	0.285894	0.139623	0.142552	0.141088
D29G01	cichl187580052	16.6	Blue	NA	Male	2018	>20m	Deep	81.53	0.05176	-0.0082173	-0.0191648	-0.00234272	-0.00209931	benthic	0.0182105	0.0713654	0.174066	0.205729	0.333695	0.146668	0.843261	0.386686	0.171605	0.142403	0.0127966	0.0621782	0.129114	0.192769	0.392264	0.164715	0.721365	0.372085	0.119599	0.104505	0.251037	0.229379	0.236598	0.299768	0.388041	0.233809	0.305774	0.220574	0.192647	0.336541	0.259861	0.160613	0.157824	0.159219
D29G03	cichl187580054	13.5	Blue	Benthic	Male	2018	>20m	Deep	79.01	0.0492606	0.0211229	-0.0219358	0.0357673	-0.0104883	benthic	0.0241055	0.0553428	0.152763	0.208962	0.20668	0.128372	0.702768	0.30624	0.129799	0.119244	0.0179721	0.0530606	0.241483	0.243908	0.240912	0.120955	0.458004	0.193129	0.158611	0.0714607	0.1635	0.221709	0.172916	0.161019	0.203103	0.187339	0.223749	0.159877	0.116238	0.255486	0.193598	0.129571	0.159467	0.144519
D29G04	cichl187580055	14.5	Blue	Benthic	Male	2018	>20m	Deep	73.2	0.0572676	0.016217	-0.0172285	0.0242104	0.00782811	benthic	0.0240544	0.136559	0.133552	0.249815	0.346283	0.120272	0.393139	0.259336	0.084942	0.0907051	0.0325736	0.173643	0.157105	0.19018	0.250316	0.142071	0.566531	0.158859	0.169884	0.086696	0.239312	0.347316	0.301709	0.329775	0.354082	0.200972	0.36653	0.222429	0.183265	0.250044	0.355986	0.178053	0.160763	0.169408
D29G05	cichl187580056	17.6	Blue	Benthic	Male	2018	>20m	Deep	91.71	0.0604192	0.0106316	-0.0419349	0.00652603	-0.00586639	benthic	0.018485	0.07438	0.0757004	0.125434	0.358256	0.171206	0.599221	0.271773	0.278595	0.219619	0.022446	0.0600762	0.0664579	0.183749	0.266712	0.11003	0.679323	0.245806	0.197173	0.177148	0.337409	0.411719	0.211327	0.293224	0.482459	0.385387	0.431091	0.211719	0.2672	0.234039	0.325869	0.130451	0.119888	0.12517
D29G06	cichl187580057	18.4	Blue	Benthic	Male	2018	>20m	Deep	78.17	0.0599345	0.0192667	0.0152705	8.8e-06	0.0243193	benthic	0.0236667	0.0436356	0.148287	0.18693	0.228162	0.119258	0.586492	0.336512	0.16123	0.108349	0.0253308	0.0758075	0.142	0.191183	0.235558	0.110198	0.602208	0.344832	0.140891	0.0983649	0.241845	0.271798	0.247022	0.247447	0.230514	0.225234	0.246807	0.104277	0.23423	0.372568	0.273007	0.126136	0.133976	0.130056
D29G10	cichl187580061	13	Blue	Benthic	Male	2018	>20m	Deep	85.84	0.0492452	-0.00538509	-0.0485742	-0.0201558	0.054416	benthic	0.0176795	0.106077	0.350301	0.315627	0.304938	0.152263	0.583287	0.204205	0.20818	0.191734	0.0201464	0.0881235	0.188856	0.201875	0.306582	0.147741	0.506539	0.229423	0.164461	0.0908645	0.356222	0.412884	0.396913	0.33039	0.365526	0.250813	0.445514	0.170986	0.220972	0.321342	0.477252	0.218925	0.161117	0.190021
D29H01	cichl187580062	NA	Blue	Benthic	Male	2018	>20m	Deep	85.89	0.0619402	0.0111122	-0.0571621	0.0122075	0.00798727	benthic	0.0195411	0.0954235	0.236063	0.308379	0.285985	0.155616	0.576963	0.367858	0.184999	0.137216	0.0135504	0.114109	0.153191	0.276714	0.239771	0.162748	0.573967	0.268726	0.139498	0.0848684	0.332396	0.31555	0.211189	0.329109	0.308771	0.218584	0.30693	0.194688	0.217953	0.239585	0.355908	0.189078	0.159467	0.174273
D29H05	cichl187580066	14.2	Unassigned	NA	Male	2018	10-15m	Intermediate	94.3	-0.0194547	-0.0353603	-0.0399758	-0.0812983	0.120749	middle	0.0297285	0.117225	0.203201	0.135974	0.393734	0.170432	0.47363	0.287657	0.185297	0.0878343	0.0337824	0.13192	0.120265	0.140028	0.412821	0.160804	0.466367	0.23293	0.198641	0.159453	0.194122	0.249031	0.175876	0.188378	0.247679	0.180269	0.386555	0.25072	0.166922	0.39872	0.270318	0.175973	0.167764	0.171868
D29H06	cichl187580067	16.7	Blue	NA	Male	2018	10-15m	Intermediate	88.49	-0.00207835	-0.0689498	0.0260043	-0.0263389	-0.0322654	middle	0.0828646	0.0949403	0.197168	0.159067	0.453257	0.15178	0.57214	0.282947	0.265042	0.113679	0.111388	0.130751	0.12513	0.155527	0.430979	0.119508	0.642096	0.297729	0.206953	0.155527	0.17647	0.24714	0.213448	0.203177	0.199684	0.187358	0.21979	0.143665	0.175145	0.40581	0.261573	0.197459	0.190755	0.194107
D29H07	cichl187580068	16.7	Blue	NA	Male	2018	10-15m	Intermediate	88.99	-0.0182606	-0.0214657	0.0775427	-0.0226278	0.0189359	middle	0.0254667	0.0762207	0.143654	0.124464	0.268476	0.128768	0.563316	0.203016	0.218798	0.0532648	0.0157822	0.0521888	0.112807	0.12554	0.308828	0.139708	0.472748	0.15836	0.13361	0.0468085	0.225075	0.29753	0.188489	0.226869	0.253949	0.16105	0.318714	0.211787	0.119324	0.282555	0.224184	0.127656	0.123029	0.125343
D29H08	cichl187580069	16.7	No Photo	NA	Male	2018	10-15m	Intermediate	90.4	-0.0176911	-0.0391136	0.0120008	-0.0145574	-0.016672	middle	0.0169002	0.0580348	0.0733407	0.113837	0.369733	0.0867333	0.403852	0.0962995	0.10172	0.0682387	0.0162625	0.0468742	0.0889654	0.0527734	0.290812	0.109852	0.460452	0.117504	0.0776454	0.035076	0.152102	0.262591	0.208383	0.140463	0.179525	0.134564	0.251888	0.1628	0.123457	0.274499	0.28083	0.126369	0.0991374	0.112753
D29H09	cichl187580070	15.8	Unassigned	NA	Male	2018	10-15m	Intermediate	71.11	0.00579681	0.00746846	-0.0833758	-0.00736506	0.000673414	middle	0.0283511	0.0724229	0.0348006	0.111792	0.228287	0.0822315	0.348409	0.134903	0.110851	0.0847845	0.0167957	0.0249919	0.0459529	0.143368	0.192814	0.07726	0.433731	0.143905	0.0866656	0.0771256	0.223987	0.202757	0.144846	0.096743	0.14189	0.165807	0.173987	0.164343	0.169358	0.271976	0.150455	0.0951306	0.0847845	0.0899575
D29I01	cichl187580072	NA	Unassigned	NA	Female	2018	10-15m	Intermediate	51.15	-0.0339326	-0.0214858	0.0489485	0.0562385	0.0473726	littoral	0.0295932	0.0723137	0.0522832	0.107678	0.124144	0.0484921	0.233464	0.089119	0.0841963	0.0525095	0.025406	0.0656369	0.0619024	0.11775	0.123974	0.0542636	0.33588	0.0629775	0.0733322	0.0376846	0.0765048	0.10777	0.0756897	0.0717436	0.108878	0.0665207	0.101728	0.0807033	0.0779539	0.136015	0.0682501	0.0772026	0.078934	0.0780683
D29I03	cichl187580074	18.1	Yellow	NA	Female	2018	10-15m	Intermediate	53.92	-0.0311452	0.00966951	0.026453	0.0157785	0.0267222	littoral	0.0128364	0.0683695	0.0760576	0.10784	0.113743	0.0674085	0.228516	0.118686	0.0658296	0.0455796	0.0170924	0.0627407	0.09315	0.160147	0.144496	0.0794212	0.243206	0.104614	0.0892373	0.0319881	0.0802586	0.117195	0.0832794	0.0791466	0.116077	0.06885	0.101762	0.0681041	0.0816855	0.189156	0.0537353	0.0757693	0.0955251	0.0856472
D29J02	cichl187580075	15.1	Yellow	NA	Male	2018	10-15m	Intermediate	85.55	-0.0335195	0.0860625	0.0660615	-0.0329367	-0.0361155	littoral	0.0362036	0.0751568	0.0473549	0.0630889	0.209431	0.0786702	0.285351	0.172922	0.208056	0.0612558	0.0203168	0.0461328	0.0701158	0.064311	0.192322	0.0685882	0.242579	0.119762	0.118234	0.0753096	0.117621	0.173874	0.149854	0.139471	0.184567	0.14567	0.273544	0.163057	0.151028	0.249486	0.188006	0.086247	0.0786397	0.0824433
D29J03	cichl187580076	14.1	Blue	NA	Male	2018	10-15m	Intermediate	94.4	-0.0281841	0.014142	-0.0385313	0.00992038	-0.0363311	littoral	0.0293665	0.0611938	0.0905603	0.115333	0.208518	0.1132	0.457395	0.130755	0.183253	0.0695608	0.0283821	0.073006	0.107786	0.0938415	0.22919	0.113857	0.563213	0.176527	0.107294	0.0608657	0.181141	0.247099	0.129785	0.165881	0.22216	0.151115	0.292072	0.1759	0.128643	0.347205	0.218562	0.100994	0.106441	0.103718
D29J04	cichl187580077	14.7	Blue	NA	Male	2018	10-15m	Intermediate	71.2	-0.00223011	-0.0173373	-0.0424884	-0.00760619	-0.0446671	middle	0.0288051	0.0780377	0.126811	0.124286	0.165141	0.0561183	0.29574	0.119696	0.172027	0.124057	0.0243294	0.0568068	0.0765458	0.0790705	0.168125	0.0578397	0.304117	0.134271	0.113499	0.0344284	0.100544	0.185938	0.165163	0.191562	0.175034	0.139339	0.192004	0.150838	0.0807255	0.185572	0.173672	0.104616	0.0809755	0.0927959
D29J05	cichl187580078	14.2	Yellow	NA	Male	2018	10-15m	Intermediate	99	-0.0506743	0.0228736	-0.0993235	0.0466336	0.11058	littoral	0.0457324	0.147779	0.148137	0.111551	0.334833	0.0733512	0.530496	0.173963	0.295736	0.0803456	0.0459118	0.149393	0.0968451	0.0783728	0.350615	0.0803456	0.528523	0.236374	0.261123	0.114959	0.315756	0.354486	0.246186	0.286052	0.278519	0.189027	0.357968	0.177191	0.22382	0.484226	0.460552	0.157607	0.144228	0.150917
D29J06	cichl187580079	14.3	Yellow	NA	Male	2018	10-15m	Intermediate	89.81	-0.0468068	0.0117252	-0.0709753	0.0240867	-0.0991838	littoral	0.0290416	0.0741626	0.140121	0.147669	0.286314	0.0900781	0.466306	0.221339	0.168835	0.0849917	0.0357687	0.113213	0.0840072	0.0687481	0.304362	0.127488	0.587558	0.223636	0.190657	0.0928674	0.184258	0.267445	0.125355	0.241685	0.217566	0.147177	0.275004	0.151505	0.167114	0.414572	0.286482	0.135462	0.12122	0.128341
D30A07	cichl187580080	16.8	Yellow	NA	Female	2018	10-15m	Intermediate	51.7	-0.046216	0.059197	-0.0498314	-0.0938426	-0.00138771	littoral	0.0225032	0.05121	0.0754769	0.0642253	0.143412	0.0537035	0.28129	0.100109	0.0678137	0.0409923	0.0159955	0.0583258	0.0600896	0.0804641	0.0952432	0.031991	0.209645	0.0894045	0.048169	0.0206178	0.0981625	0.113732	0.0918981	0.0728998	0.0787639	0.0562952	0.177852	0.112245	0.0633444	0.197168	0.0668249	0.0713655	0.0620236	0.0666946
D30A09	cichl187580082	15.6	Yellow	NA	Female	2018	10-15m	Intermediate	48.6	-0.0404936	-0.0210169	0.0258501	-0.0257167	0.0647337	littoral	0.0131739	0.0317097	0.0497834	0.071786	0.105807	0.0554227	0.204819	0.0710927	0.0959613	0.0318484	0.0144681	0.0344832	0.0319409	0.0802451	0.0935114	0.0662854	0.214341	0.0914775	0.0651298	0.024961	0.0609234	0.106824	0.0964697	0.0526493	0.11519	0.0703069	0.167146	0.112602	0.0828336	0.128688	0.0800602	0.054452	0.0509297	0.0526909
D30B01	cichl187580084	16.3	Yellow	NA	Female	2018	10-15m	Intermediate	54.32	-0.0436119	0.0858298	0.0333399	-0.0602905	-0.0246128	littoral	0.048849	0.0890227	0.118775	0.16512	0.0879747	0.0445405	0.189224	0.125587	0.106897	0.0639287	0.047801	0.0670727	0.0871596	0.1186	0.0942046	0.0405231	0.227477	0.114757	0.093273	0.0400573	0.0784417	0.0993517	0.0774967	0.0991745	0.134202	0.0784417	0.103669	0.0899219	0.0798947	0.0960677	0.0853935	0.101948	0.0829675	0.0924579
D30B03	cichl187580086	13.7	No Photo	NA	Male	2018	10-15m	Intermediate	80.6	-0.0384005	0.0307377	0.0130112	-0.0238315	0.0141607	littoral	0.030692	0.116796	0.0887429	0.0856876	0.271645	0.120129	0.261229	0.25373	0.203734	0.0958257	0.0280533	0.108602	0.123462	0.087493	0.186929	0.14846	0.272478	0.18318	0.184846	0.0974922	0.162004	0.2176	0.196206	0.144572	0.170403	0.106936	0.253106	0.215021	0.180507	0.2297	0.215815	0.118713	0.106908	0.11281
D30B04	cichl187580087	13.7	No Photo	NA	Male	2018	10-15m	Intermediate	82	-0.0364981	-0.00139142	-0.034116	0.00622068	0.0401185	littoral	0.0322499	0.0954494	0.165671	0.122498	0.173473	0.105983	0.373215	0.2277	0.155918	0.06502	0.022627	0.154228	0.120807	0.139663	0.198181	0.107283	0.431733	0.213916	0.16216	0.048765	0.184573	0.190816	0.130463	0.130072	0.157518	0.105229	0.296656	0.116429	0.148859	0.283365	0.281238	0.117868	0.127101	0.122485
D30B05	cichl187580088	14.1	No Photo	NA	Male	2018	10-15m	Intermediate	95.2	-0.0410633	0.0616243	-0.0661971	-0.0992821	0.0237151	littoral	0.0260358	0.0854843	0.170318	0.130396	0.342154	0.153828	0.684525	0.206985	0.242133	0.049902	0.0199608	0.109784	0.218701	0.172487	0.335862	0.184637	0.692119	0.162724	0.171186	0.0579297	0.24218	0.369997	0.300121	0.302942	0.236321	0.173172	0.285761	0.142571	0.248569	0.406016	0.322953	0.150878	0.171359	0.161118
D30B06	cichl187580089	14.6	No Photo	NA	Male	2018	10-15m	Intermediate	82.9	0.000373735	-0.0588852	0.0403485	-0.0235048	-0.046845	middle	0.0512948	0.080003	0.141641	0.171827	0.316423	0.147341	0.404448	0.202646	0.288559	0.115255	0.0544611	0.1047	0.142485	0.150718	0.29637	0.13552	0.418169	0.21109	0.224599	0.0867578	0.181115	0.173727	0.195891	0.230942	0.267593	0.199705	0.169286	0.148283	0.1319	0.38856	0.285644	0.152238	0.149747	0.150992
D30B07	cichl187580090	14.3	No Photo	NA	Male	2018	10-15m	Intermediate	67.56	-0.038317	0.0110883	0.00104852	-0.00959146	-0.0464935	littoral	0.017788	0.0387893	0.0594463	0.0530197	0.195553	0.0620858	0.294133	0.125664	0.116253	0.0540525	0.023067	0.0452159	0.050954	0.0655287	0.150911	0.0640368	0.249835	0.135763	0.128074	0.0239851	0.12063	0.128092	0.140754	0.116728	0.199022	0.0779332	0.196911	0.0742376	0.0839699	0.208227	0.0712952	0.0729193	0.0671353	0.0700273
D30C07	cichl187580092	14.7	Yellow	NA	Male	2018	10-15m	Intermediate	102.8	-0.0353179	0.0775403	0.0251375	0.0247274	-0.0208051	littoral	0.0380057	0.1436	0.207491	0.161268	0.282475	0.133328	0.474147	0.248784	0.171129	0.0606038	0.0180784	0.165993	0.308155	0.19311	0.34575	0.152845	0.455247	0.216325	0.223926	0.0620418	0.194959	0.205436	0.144011	0.201739	0.22372	0.144011	0.219642	0.10401	0.173157	0.30564	0.315518	0.166568	0.206217	0.186392
D30C08	cichl187580093	15.1	Unassigned	NA	Male	2018	10-15m	Intermediate	90.1	0.0107546	0.0375376	0.00543477	-0.0114489	-0.0160683	middle	0.0210338	0.122475	0.197824	0.340535	0.462744	0.110228	0.955841	0.259595	0.290746	0.122742	0.0343464	0.111559	0.200753	0.148302	0.298201	0.129398	0.741775	0.363699	0.222586	0.0899928	0.214295	0.224677	0.205776	0.186166	0.210026	0.161256	0.348225	0.0861258	0.157366	0.255188	0.160556	0.228923	0.158632	0.193777
D30C09	cichl187580094	17.3	Yelllow	NA	Male	2018	10-15m	Intermediate	76.2	-0.0430543	0.0694694	-0.00913942	0.0494624	-0.016808	littoral	0.0202257	0.113951	0.189698	0.144091	0.199613	0.0840753	0.361682	0.123469	0.144752	0.0376752	0.0173174	0.114612	0.134573	0.109324	0.178329	0.0897596	0.281705	0.163127	0.12175	0.0189037	0.142696	0.153042	0.171719	0.101177	0.180452	0.0726916	0.203692	0.0956737	0.117663	0.249214	0.155855	0.133516	0.110831	0.122174
D30D01	cichl187580096	17.3	Yelllow	NA	Male	2018	10-15m	Intermediate	66.4	-0.0469227	0.0302946	-0.0399624	-0.0235059	-0.0453926	littoral	0.010789	0.0473779	0.0404354	0.0635145	0.119336	0.0701756	0.169997	0.0666105	0.145793	0.0624825	0.0126654	0.0750541	0.0459706	0.0441881	0.124871	0.0443757	0.154799	0.0699879	0.131438	0.0667981	0.121588	0.193546	0.128249	0.114389	0.198238	0.127254	0.109429	0.116352	0.0931878	0.122742	0.144308	0.0562906	0.0605499	0.0584202
D30D03	cichl187580098	17.6	Yelllow	NA	Male	2018	10-15m	Intermediate	71.95	-0.0396391	0.104585	0.0095131	-0.274596	-0.139718	littoral	0.0205441	0.0638509	0.0372258	0.0891612	0.160819	0.0874355	0.402006	0.132879	0.242995	0.144959	0.0173392	0.119813	0.0493057	0.0969679	0.15745	0.101652	0.348098	0.131564	0.112746	0.124826	0.15408	0.234942	0.14011	0.116113	0.170072	0.13015	0.239849	0.120414	0.0923499	0.198079	0.194163	0.0743202	0.0881751	0.0812476
D30D04	cichl187580099	14.2	Yelllow	NA	Male	2018	10-15m	Intermediate	94.85	-0.0255709	-0.0401043	-0.0353106	-0.047488	-0.0456554	littoral	0.0245912	0.135899	0.16086	0.18804	0.361842	0.193956	0.453921	0.181199	0.344277	0.109274	0.0149766	0.130167	0.200613	0.16086	0.321165	0.152355	0.326897	0.18693	0.136823	0.0795055	0.145698	0.197285	0.126284	0.170245	0.115439	0.0728322	0.187509	0.135337	0.13792	0.306317	0.244847	0.174246	0.165556	0.169901
D30D05	cichl187580100	15.2	Yelllow	NA	Male	2018	10-15m	Intermediate	68.82	-0.0383341	0.0384217	-0.0786528	0.0565602	0.0550433	littoral	0.0241911	0.0720255	0.0802413	0.0631707	0.187138	0.0827061	0.254874	0.125337	0.132001	0.0716604	0.0238259	0.0639009	0.079511	0.100964	0.157653	0.0900091	0.275687	0.118308	0.0896439	0.0561415	0.0913919	0.0934918	0.070758	0.0827012	0.123421	0.0535125	0.119307	0.0885265	0.0920879	0.266343	0.211904	0.0853534	0.0851708	0.0852621
D30D06	cichl187580101	17.1	Yelllow	NA	Male	2018	10-15m	Intermediate	55.2	0.00404791	-0.0385463	0.0805025	0.0134788	-0.0410341	middle	0.0165307	0.0711696	0.119518	0.113593	0.134586	0.0848476	0.322494	0.130051	0.137658	0.0732908	0.0147752	0.0845551	0.123541	0.0775332	0.0959656	0.0581499	0.233916	0.110814	0.134878	0.0423507	0.106955	0.115222	0.0723519	0.0999747	0.0983912	0.0802532	0.149969	0.0934736	0.079093	0.121208	0.0850507	0.0910795	0.079274	0.0851768
D30D08	cichl187580103	12.8	Unassigned	NA	Male	2018	10-15m	Intermediate	51.24	0.00964762	-0.0438959	-0.031815	0.0175346	-0.0102564	middle	0.0154757	0.0473131	0.0626116	0.130539	0.106499	0.0605443	0.195986	0.130894	0.10709	0.0619619	0.0103959	0.0536924	0.0712355	0.0909641	0.129476	0.062966	0.170823	0.119848	0.0681049	0.0392799	0.129771	0.108094	0.0721806	0.110565	0.173271	0.125528	0.12971	0.123533	0.0836762	0.146142	0.0791311	0.0724877	0.0711528	0.0718203
D30D09	cichl187580104	14.3	Unassigned	NA	Male	2018	10-15m	Intermediate	52.4	-0.00390398	-0.0529755	-0.0351753	-0.0336491	-0.0502537	middle	0.0130221	0.0600497	0.0569022	0.100597	0.0915866	0.0634441	0.210205	0.179162	0.10788	0.0559765	0.0106152	0.0496197	0.0757256	0.131825	0.0989308	0.0696774	0.215821	0.138059	0.138553	0.0405474	0.110582	0.123238	0.112838	0.109134	0.102405	0.0490114	0.144212	0.0964718	0.0850638	0.173972	0.0737799	0.0644316	0.0733434	0.0688875
D30D10	cichl187580105	13	Yellow	NA	Male	2018	10-15m	Intermediate	72.06	-0.0421639	0.0728544	0.0304761	-0.0377159	0.0370181	littoral	0.0206815	0.123829	0.112643	0.155176	0.284078	0.0867582	0.498827	0.135275	0.153485	0.0443547	0.0191206	0.0724503	0.129422	0.109651	0.168704	0.093522	0.433791	0.189125	0.112252	0.0547604	0.136706	0.16272	0.169874	0.121954	0.162391	0.124001	0.213176	0.165351	0.0943774	0.322817	0.236325	0.139281	0.0998695	0.119575
D30E01	cichl187580106	19.6	Yellow	NA	Male	2018	10-15m	Intermediate	72.3	-0.0348494	0.0690264	-0.0211686	-0.122651	0.00212911	littoral	0.0346625	0.0707023	0.145307	0.130042	0.206942	0.100659	0.327572	0.172968	0.18238	0.0802287	0.0296123	0.0861971	0.14106	0.103758	0.173542	0.0868857	0.338476	0.196727	0.176641	0.080573	0.113973	0.202925	0.109611	0.138879	0.191447	0.153686	0.199627	0.130142	0.104793	0.253042	0.194647	0.117531	0.106834	0.112182
D30E02	cichl187580107	16.3	Yellow	NA	Male	2018	10-15m	Intermediate	77.31	-0.0423635	0.0940648	0.0259266	-0.170923	-0.0735089	littoral	0.0321868	0.096797	0.134545	0.0915903	0.195487	0.118807	0.352398	0.215486	0.162354	0.10295	0.0276901	0.0870936	0.145314	0.0759703	0.194304	0.107092	0.328849	0.202351	0.191937	0.0701719	0.106737	0.178092	0.137622	0.118289	0.146492	0.115026	0.246703	0.127822	0.101662	0.208953	0.205972	0.110121	0.106074	0.108098
D30E03	cichl187580108	15.1	Yellow	NA	Male	2018	10-15m	Intermediate	81.59	-0.038786	0.064907	-0.0161527	0.118596	-0.0304741	littoral	0.0112962	0.0555845	0.0328128	0.0548673	0.35861	0.139499	0.393754	0.245827	0.238117	0.0638326	0.0102204	0.0778184	0.0835561	0.0636533	0.22951	0.133403	0.399312	0.221083	0.298363	0.0824803	0.153338	0.18275	0.202299	0.144371	0.164278	0.120339	0.167427	0.173588	0.138798	0.284482	0.21019	0.102634	0.0929517	0.0977929
D30E04	cichl187580109	15.8	Yellow	NA	Female	2018	10-15m	Intermediate	56.53	-0.0352558	0.0684279	-0.0218727	-0.128969	-0.0777319	littoral	0.0293215	0.0661614	0.066224	0.10864	0.132135	0.0744942	0.295408	0.131634	0.16509	0.0499969	0.0219285	0.0820125	0.0689181	0.0976131	0.112274	0.0734291	0.240211	0.126245	0.121546	0.0623396	0.110081	0.128814	0.12092	0.0868995	0.085897	0.0505608	0.166929	0.120648	0.0856727	0.180178	0.0913254	0.0804963	0.0765492	0.0785228
D30E05	cichl187580110	17.9	Yellow	NA	Female	2018	10-15m	Intermediate	56.3	-0.0364792	0.047059	-0.0295107	-0.00621777	-0.0847523	littoral	0.0237356	0.0498094	0.0612875	0.0936671	0.136108	0.0781504	0.191727	0.146381	0.106846	0.0641925	0.0228854	0.0668849	0.0816931	0.0938089	0.0848106	0.0605081	0.188114	0.118607	0.117828	0.0819765	0.0948008	0.134053	0.0929586	0.0936043	0.140058	0.0733769	0.176675	0.111757	0.077655	0.15983	0.109292	0.0729215	0.0700165	0.071469
D30E06	cichl187580111	15.4	Yellow	NA	Female	2018	10-15m	Intermediate	56.5	-0.0415923	0.0388242	-0.0177994	-0.0778111	-0.00814129	littoral	0.0230307	0.0513199	0.0876631	0.112558	0.128133	0.0679605	0.268447	0.130463	0.152828	0.0601061	0.0248279	0.071089	0.0894603	0.0985794	0.128133	0.0786771	0.270378	0.152761	0.15782	0.0376745	0.0640999	0.125604	0.0889944	0.0489902	0.0987791	0.0865981	0.178196	0.123367	0.0989563	0.168244	0.102712	0.0805409	0.082418	0.0814794
D30E07	cichl187580112	12	Yellow	NA	Female	2018	10-15m	Intermediate	56.4	-0.0412413	0.0187087	-0.0870935	0.0607303	-0.0246893	littoral	0.0114606	0.0662766	0.0881166	0.110821	0.165097	0.0699527	0.205533	0.183153	0.202722	0.102713	0.0123255	0.0635737	0.0931982	0.10174	0.152123	0.0901708	0.239483	0.125526	0.197208	0.0927657	0.132986	0.134932	0.121741	0.0914683	0.0916845	0.0631412	0.188606	0.0972014	0.0875407	0.181324	0.0808526	0.0883544	0.0845919	0.0864732
D30E09	cichl187580114	20.5	Yellow	NA	Female	2018	10-15m	Intermediate	54.6	-0.0412537	0.0355828	0.0167407	-0.0161268	0.0116684	littoral	0.0207598	0.0726948	0.109963	0.0911873	0.0941631	0.0494551	0.205969	0.137242	0.140146	0.0910456	0.0357806	0.091329	0.0953676	0.0921084	0.0967847	0.0394649	0.199096	0.114285	0.120591	0.0513681	0.0934546	0.112939	0.0847397	0.0862108	0.109159	0.0721911	0.162216	0.075615	0.0944474	0.177767	0.0978715	0.0777537	0.082274	0.0800138
D30F01	cichl187580116	16.6	Yellow	NA	Female	2018	10-15m	Intermediate	69.64	-0.0486455	0.0846906	-0.0157522	-0.0919613	-0.0565748	littoral	0.0200019	0.0544917	0.0749261	0.0937387	0.298623	0.125417	0.355061	0.194397	0.215805	0.105956	0.0156772	0.0664929	0.0512482	0.0856299	0.20402	0.107362	0.376252	0.141095	0.199911	0.11893	0.115038	0.174611	0.128229	0.125417	0.110173	0.103902	0.232663	0.125747	0.133644	0.215957	0.185583	0.108356	0.0846135	0.096485
D30F03	cichl187580118	16	Yellow	NA	Female	2018	10-15m	Intermediate	75.4	-0.0443725	0.0547576	0.00596792	-0.102666	-0.0281593	littoral	0.0113525	0.0311279	0.0806885	0.118408	0.285278	0.136841	0.42981	0.169189	0.277222	0.0767822	0.00805664	0.0301514	0.0919189	0.0515137	0.263794	0.154663	0.385254	0.146729	0.247559	0.0678711	0.185303	0.166016	0.152344	0.127319	0.146484	0.11377	0.168272	0.0855212	0.111835	0.225748	0.113913	0.105371	0.0890869	0.097229
D30F04	cichl187580119	17.3	Yellow	NA	Male	2018	10-15m	Intermediate	96.8	-0.0242617	0.044375	0.0189503	0.00652947	0.0559484	middle	0.0281471	0.082276	0.177937	0.100975	0.305091	0.0970385	0.45488	0.223799	0.196045	0.0765679	0.0354299	0.0645611	0.149593	0.161009	0.262772	0.121052	0.455274	0.197817	0.170457	0.094086	0.205493	0.257457	0.153923	0.154514	0.250371	0.161403	0.189879	0.1327	0.0890059	0.279964	0.233573	0.138885	0.134673	0.136779
D30F05	cichl187580120	15.8	Yellow	NA	Male	2018	10-15m	Intermediate	81.7	-0.0302259	-0.0441587	-0.0413631	0.00676982	0.0260358	littoral	0.0504126	0.0662447	0.181235	0.1436	0.246786	0.1361	0.438854	0.253313	0.334973	0.0736052	0.0598563	0.0673557	0.101381	0.130962	0.283866	0.126657	0.444964	0.216927	0.276645	0.057912	0.145405	0.193596	0.120824	0.151238	0.175542	0.111241	0.175145	0.101846	0.100689	0.295894	0.149297	0.137656	0.128684	0.13317
D30F06	cichl187580121	14.9	Yellow	NA	Male	2018	10-15m	Intermediate	97.9	-0.0384453	0.0396912	0.0321904	-0.0310241	-0.0509635	littoral	0.0582874	0.108127	0.107114	0.18331	0.345501	0.181282	0.465285	0.221154	0.26204	0.130766	0.036324	0.15594	0.185506	0.153068	0.266939	0.116744	0.509043	0.236191	0.255789	0.100525	0.214734	0.225716	0.14952	0.199916	0.242197	0.197586	0.273022	0.13178	0.187871	0.349386	0.303432	0.160468	0.159555	0.160012
D30F07	cichl187580122	15.3	Unassigned	NA	Male	2018	10-15m	Intermediate	96.89	-0.0411175	0.0801166	0.0360489	0.141977	0.0394288	littoral	0.0322967	0.147974	0.347453	0.186814	0.467352	0.147552	0.262384	0.198424	0.222277	0.0709261	0.0483395	0.188714	0.166339	0.128976	0.202857	0.126865	0.316212	0.203701	0.207079	0.0555166	0.126232	0.210245	0.208345	0.23594	0.271133	0.0928765	0.24981	0.174328	0.1923	0.303726	0.206078	0.236378	0.147045	0.191712
D30F08	cichl187580123	14.4	Yellow	NA	Female	2018	10-15m	Intermediate	52.8	-0.0333615	0.0146003	0.0150307	0.0218985	-0.0841092	littoral	0.02485	0.05575	0.0733	0.1102	0.0655	0.05155	0.2083	0.0863	0.0978	0.0497	0.0096	0.05115	0.07575	0.07915	0.0614	0.04815	0.2385	0.1035	0.04575	0.0233	0.082	0.1119	0.05565	0.075987	0.0954278	0.0421382	0.125972	0.0885322	0.0754423	0.0800871	0.04687	0.06592	0.05541	0.060665
D30F09	cichl187580124	14.9	Yellow	NA	Female	2018	10-15m	Intermediate	63.9	-0.0356858	0.0297787	-0.0569846	-0.00532615	-0.106511	littoral	0.0221642	0.0497859	0.0658243	0.105141	0.164282	0.109707	0.282231	0.102245	0.193352	0.0611464	0.0172636	0.0754028	0.0575823	0.0741776	0.190567	0.0837561	0.355963	0.158713	0.15682	0.0697225	0.0898819	0.0913298	0.092555	0.083422	0.104807	0.0782986	0.209485	0.109363	0.126615	0.228585	0.101046	0.0814395	0.0829987	0.0822191
D30F10	cichl187580125	16.3	Yellow	NA	Female	2018	10-15m	Intermediate	55.6	-0.0432042	-0.0169347	0.0129467	0.0100992	0.0133865	littoral	0.0281938	0.0527537	0.0687301	0.0876513	0.157447	0.0824511	0.216653	0.095107	0.0699205	0.0594575	0.0205501	0.0464884	0.0608985	0.0894056	0.0806342	0.0727399	0.207882	0.110833	0.118163	0.0613998	0.102318	0.162921	0.100608	0.0863003	0.0841033	0.0421546	0.131817	0.0818689	0.0644061	0.0955764	0.0790524	0.0789551	0.0595954	0.0692752
D30G01	cichl187580126	18.1	Unassigned	NA	Female	2018	10-15m	Intermediate	49.5	-0.0392278	-0.00155718	0.0232734	0.00290772	0.0585817	littoral	0.0104123	0.0531025	0.0532102	0.0669975	0.0892223	0.043157	0.183328	0.0769789	0.0669975	0.0271437	0.013141	0.0421158	0.0537847	0.0822927	0.0710547	0.0660999	0.207527	0.0676079	0.0784869	0.0441623	0.0605347	0.0642329	0.0539642	0.03545	0.05095	0.0406	0.0910234	0.0873139	0.0689095	0.0828912	0.0523598	0.054589	0.0524778	0.0535334
D30G02	cichl187580127	16.8	Yellow	NA	Male	2018	10-15m	Intermediate	103.22	-0.049027	0.0644989	-0.00866851	-0.0280541	-0.0135429	littoral	0.0471959	0.0686043	0.0995006	0.0642253	0.338886	0.111421	0.478527	0.222599	0.302881	0.127478	0.0328425	0.105826	0.0839308	0.0515749	0.382676	0.102177	0.517695	0.21968	0.231114	0.0968245	0.173944	0.284635	0.154968	0.156428	0.219193	0.196325	0.27167	0.229095	0.145972	0.239232	0.302757	0.123682	0.13137	0.127526
D30G03	cichl187580128	15.7	Yellow	NA	Female	2018	10-15m	Intermediate	67.9	-0.0376894	-0.00887583	0.0213176	0.0193089	0.0334809	littoral	0.0093458	0.0241521	0.0402185	0.0404285	0.156883	0.093563	0.40565	0.130631	0.133466	0.0557598	0.0109209	0.0305576	0.105429	0.0625854	0.190171	0.0823271	0.386958	0.138192	0.0942981	0.0305576	0.102909	0.109839	0.0681509	0.0654206	0.129476	0.081592	0.130793	0.0716592	0.0847675	0.114189	0.09205	0.0542057	0.0799329	0.0670693
D30G04	cichl187580129	16.5	Yellow	NA	Female	2018	10-15m	Intermediate	58.32	-0.0393337	0.032761	0.00103379	0.13603	-0.0319972	littoral	0.0357394	0.0643006	0.0936175	0.0995867	0.109787	0.0625628	0.283724	0.132379	0.111298	0.0270501	0.0431441	0.0656607	0.107143	0.10888	0.0958087	0.0706476	0.284857	0.127317	0.0753322	0.0239522	0.0996191	0.119875	0.0668914	0.0685542	0.109672	0.0486758	0.130494	0.0972014	0.0851627	0.169434	0.0862031	0.0806063	0.0841273	0.0823668
D30G05	cichl187580130	14.6	Yellow	NA	Female	2018	10-15m	Intermediate	61.1	-0.0430987	0.001553	-0.0629449	0.0486737	0.0697871	littoral	0.0124512	0.0377197	0.045166	0.0844727	0.185791	0.0839844	0.227417	0.0808105	0.139038	0.0855713	0.0111084	0.0262451	0.0344238	0.0621338	0.153442	0.0646973	0.226562	0.0819092	0.0913086	0.0637207	0.0891113	0.0941162	0.0795898	0.0866437	0.0942145	0.0800342	0.139885	0.109962	0.0856337	0.145723	0.106556	0.0731201	0.0574707	0.0652954
D30G06	cichl187580131	14	Yellow	NA	Female	2018	10-15m	Intermediate	59.5	-0.0394218	0.0174096	-0.0304065	-0.00485219	0.0736476	littoral	0.0197051	0.0215641	0.0480359	0.0411205	0.0974847	0.0495231	0.185377	0.10031	0.102095	0.0350231	0.00862564	0.0398564	0.0364359	0.0348	0.095477	0.0426077	0.206867	0.0809026	0.0777052	0.0349487	0.0620541	0.0782289	0.0646239	0.0653797	0.081479	0.0811011	0.110861	0.0597108	0.0590688	0.160085	0.074478	0.0455821	0.043039	0.0443105
D30G07	cichl187580132	14.6	Yellow	NA	Male	2018	10-15m	Intermediate	75.2	-0.0382489	0.037301	0.0584644	-0.0645672	-0.00694725	littoral	0.0348583	0.134711	0.159987	0.131517	0.224843	0.0976311	0.416356	0.191651	0.217205	0.0866597	0.0195818	0.136795	0.136656	0.086382	0.171931	0.0911038	0.36011	0.166376	0.209011	0.0576343	0.14485	0.210122	0.187207	0.101242	0.117629	0.139572	0.217245	0.0867883	0.0898094	0.181816	0.140619	0.137183	0.110269	0.123726
D30G08	cichl187580133	15.1	Yellow	NA	Male	2018	10-15m	Intermediate	85.5	-0.0423704	0.0393626	-0.0561892	0.0010154	-0.0761196	littoral	0.0490641	0.0490641	0.108818	0.115397	0.215992	0.10964	0.426227	0.18817	0.159253	0.0509828	0.0441303	0.0339885	0.0698958	0.0737332	0.173369	0.0799005	0.364143	0.163501	0.115808	0.0685253	0.170542	0.213594	0.212622	0.168875	0.155404	0.11999	0.149959	0.087278	0.10513	0.242395	0.15115	0.107667	0.0790234	0.0933451
D30G09	cichl187580134	15.7	Yellow	NA	Male	2018	10-15m	Intermediate	86.4	-0.0334451	0.0254168	0.0547483	0.0232703	-0.00874239	littoral	0.034292	0.158006	0.2133	0.119448	0.211987	0.155216	0.543914	0.239716	0.345709	0.113377	0.0372454	0.191477	0.158334	0.123057	0.271383	0.164733	0.549821	0.265968	0.244474	0.105501	0.148489	0.203291	0.0822024	0.186719	0.185571	0.210018	0.227468	0.163252	0.151947	0.276308	0.259576	0.147406	0.156299	0.151853
D30G10	cichl187580135	16.4	Yellow	NA	Male	2018	10-15m	Intermediate	87.16	-0.0459424	0.0615481	-0.0706218	-0.103773	-0.0702589	littoral	0.068798	0.134187	0.18873	0.18625	0.214761	0.102267	0.628324	0.24916	0.195702	0.107071	0.0621351	0.111409	0.227932	0.181602	0.206859	0.0712772	0.546045	0.244202	0.284024	0.105056	0.152199	0.169466	0.130347	0.145475	0.276128	0.180163	0.290642	0.151809	0.0912582	0.331298	0.221874	0.158545	0.157987	0.158266
D30H01	cichl187580136	16.8	Yellow	NA	Female	2018	10-15m	Intermediate	83.4	-0.0434352	0.0656867	-0.0497176	0.0443903	-0.0225491	littoral	0.0389397	0.0424269	0.117013	0.151497	0.318879	0.1854	0.516484	0.167576	0.187724	0.0747798	0.0348714	0.0617998	0.155759	0.11585	0.262698	0.155178	0.565304	0.197411	0.162152	0.091828	0.136996	0.127548	0.0895589	0.128925	0.125776	0.092905	0.234824	0.136296	0.100717	0.264929	0.194865	0.133751	0.126196	0.129973
D30H02a	cichl187580137	NA	Yellow	NA	Female	2018	10-15m	Intermediate	79.6	-0.0423684	0.101633	0.0460224	-0.0661575	0.00770215	littoral	0.0494986	0.119442	0.151007	0.168403	0.281927	0.107785	0.377875	0.138094	0.199788	0.0830357	0.0351512	0.105992	0.125361	0.129127	0.254129	0.117111	0.372854	0.182392	0.186337	0.0997146	0.143654	0.209652	0.184185	0.160871	0.192973	0.195125	0.217852	0.133682	0.10744	0.296575	0.201018	0.154056	0.129952	0.142004
D30H02b	cichl187580137	NA	Yellow	NA	Female	2018	10-15m	Intermediate	79.6	-0.0423684	0.101633	0.0460224	-0.0661575	0.00770215	littoral	0.0664724	0.0484408	0.059596	0.0690702	0.22891	0.100396	0.459653	0.171759	0.126068	0.074877	0.0342295	0.0409531	0.0484408	0.0438565	0.192694	0.102841	0.508094	0.132792	0.118275	0.0819062	0.154797	0.233494	0.11583	0.0762523	0.13921	0.0840456	0.183996	0.0917753	0.0886567	0.258397	0.113605	0.0944978	0.0720347	0.0832663
D30H03	cichl187580138	17.4	Yellow	NA	Female	2018	10-15m	Intermediate	77	-0.0494456	0.0473628	-0.0112515	-0.0576496	0.041237	littoral	0.0245636	0.10039	0.0851716	0.0897105	0.208791	0.0993224	0.337082	0.189166	0.118413	0.0875746	0.0307045	0.131495	0.15192	0.0837031	0.257784	0.0788972	0.393552	0.158061	0.101325	0.0554016	0.173414	0.258318	0.202116	0.167577	0.260901	0.104009	0.212179	0.12345	0.11612	0.228382	0.129622	0.101725	0.131122	0.116423
D30H04	cichl187580139	16.7	Yellow	NA	Male	2018	10-15m	Intermediate	71.1	-0.0443499	0.0589964	-0.0144958	0.0172484	-0.0577632	littoral	0.0148029	0.0378296	0.0844889	0.0916739	0.229488	0.0932321	0.260652	0.110545	0.157897	0.0877784	0.0168805	0.0399071	0.0897694	0.10916	0.223947	0.115653	0.330857	0.126474	0.14396	0.0773904	0.0962619	0.131148	0.149673	0.128774	0.156097	0.0781749	0.15336	0.0829449	0.105498	0.160377	0.130807	0.0916566	0.095933	0.0937948
D30H05	cichl187580140	NA	Yellow	NA	Male	2018	10-15m	Intermediate	84	-0.0411955	0.0389227	-0.0433707	-0.0263082	0.0266756	littoral	0.0455435	0.125513	0.126948	0.14452	0.262861	0.104356	0.424056	0.131251	0.200104	0.101128	0.0426746	0.113679	0.144699	0.110631	0.21678	0.114217	0.353948	0.23991	0.215704	0.0641912	0.18006	0.220412	0.18831	0.203495	0.184417	0.100334	0.195076	0.0965479	0.10546	0.312914	0.249044	0.141077	0.125693	0.133385
D30H06	cichl187580141	15.1	Yellow	NA	Male	2018	10-15m	Intermediate	73.4	-0.0429789	0.0405998	0.0135126	0.000242181	-0.00905567	littoral	0.0453139	0.0599494	0.0796511	0.0723334	0.144104	0.068393	0.300498	0.147481	0.131532	0.0550709	0.0335867	0.0707385	0.099259	0.0785253	0.128249	0.0728963	0.302374	0.148232	0.128436	0.0435314	0.157895	0.234263	0.12975	0.142509	0.142227	0.107609	0.143921	0.093455	0.0964455	0.197751	0.122613	0.0802703	0.0820716	0.081171
D30H07	cichl187580142	14.4	Yellow	NA	Male	2018	10-15m	Intermediate	66.7	-0.0418249	0.0529394	-0.0663341	-0.0602862	0.0150055	littoral	0.0217657	0.0609814	0.0649218	0.0932547	0.149076	0.0855617	0.354349	0.149358	0.103106	0.0585422	0.0212028	0.097195	0.0848111	0.102261	0.132846	0.0875318	0.341684	0.134628	0.146449	0.0566658	0.103387	0.136505	0.1305	0.117629	0.15363	0.102636	0.155488	0.0839056	0.08443	0.154439	0.104882	0.078	0.0876632	0.0828316
D30H08	cichl187580143	13.8	Yellow	NA	Male	2018	10-15m	Intermediate	72.4	-0.0439731	-0.0347629	0.0233025	-0.0216377	0.0446809	littoral	0.0143581	0.0908968	0.11396	0.121874	0.180663	0.0903315	0.272577	0.0999412	0.0911229	0.0488401	0.0177497	0.0552842	0.0735993	0.0835482	0.159635	0.0882965	0.314521	0.10028	0.0879573	0.0486139	0.0827538	0.120171	0.0655373	0.116334	0.129223	0.0759734	0.120774	0.0786138	0.0944633	0.146767	0.0963653	0.10435	0.0779632	0.0911568
D30H09	cichl187580144	15.9	Yellow	NA	Male	2018	10-15m	Intermediate	73.8	-0.0379768	0.0392832	-0.0351378	-0.0458281	-0.072806	littoral	0.00948302	0.0691515	0.068086	0.135852	0.188808	0.109215	0.370477	0.123812	0.179325	0.0889699	0.00617995	0.091314	0.0770362	0.0877979	0.18071	0.127435	0.369731	0.144483	0.177087	0.0908878	0.140554	0.125526	0.0916845	0.12232	0.159187	0.0956826	0.102492	0.0859306	0.0774938	0.117178	0.100617	0.0942762	0.0886076	0.0914419
D30H10	cichl187580148	17.2	Yellow	NA	Female	2018	10-15m	Intermediate	77.2	-0.0373149	0.0325443	0.0391941	0.00311351	-0.000938745	littoral	0.0265978	0.0487627	0.110959	0.108003	0.315278	0.112436	0.408908	0.213723	0.243007	0.108272	0.0315681	0.0785845	0.100884	0.103705	0.293919	0.128287	0.379892	0.16899	0.224738	0.0913461	0.154117	0.149414	0.182871	0.13114	0.183543	0.158417	0.201115	0.13308	0.105417	0.198872	0.124482	0.12192	0.121732	0.121826
D30I01	cichl187580145	15.4	Yellow	NA	Female	2018	10-15m	Intermediate	73.9	-0.0437222	0.0363351	0.0207468	-0.00688208	0.102566	littoral	0.0322579	0.129552	0.136056	0.129162	0.247007	0.105879	0.469951	0.217351	0.213839	0.0712796	0.0374608	0.0993753	0.10705	0.148152	0.229187	0.118366	0.455773	0.177289	0.131633	0.0438344	0.149156	0.175684	0.12926	0.117325	0.104708	0.132153	0.167386	0.129197	0.109211	0.176665	0.121346	0.134807	0.124245	0.129526
D30I03	cichl187580147	16.6	Yellow	NA	Male	2018	10-15m	Intermediate	75	-0.052565	0.0496663	-0.0938887	0.00423295	-0.101194	littoral	0.0308759	0.0814678	0.127224	0.0991998	0.132184	0.0877918	0.296359	0.0709279	0.119164	0.0709279	0.0308759	0.0653479	0.130944	0.0751438	0.156488	0.103664	0.309131	0.0925038	0.122512	0.0897758	0.0869235	0.0967496	0.0662634	0.0619646	0.110327	0.0729218	0.203667	0.0811769	0.129738	0.320359	0.108357	0.0941902	0.0917598	0.092975
D31A01	cichl187580149	15.8	Yellow	NA	Male	2018	10-15m	Intermediate	115.6	-0.0445627	0.0616423	0.0655703	-0.014966	0.0425031	littoral	0.0298914	0.0411662	0.102784	0.157847	0.412711	0.218679	0.607267	0.287639	0.258272	0.162043	0.0390685	0.154963	0.138706	0.245162	0.40432	0.201636	0.532276	0.242015	0.245424	0.109864	0.217793	0.320566	0.322696	0.259062	0.261991	0.175992	0.312121	0.241857	0.130174	0.428242	0.397178	0.14888	0.196444	0.172662
D31A02	cichl187580150	17.6	Yellow	NA	Male	2018	10-15m	Intermediate	100.7	-0.0452174	0.0583862	-0.0120613	0.00386692	0.0281689	littoral	0.0458578	0.0949732	0.105749	0.101238	0.381396	0.167143	0.763795	0.288678	0.257355	0.147597	0.0563825	0.152859	0.0721696	0.105999	0.30196	0.15762	0.701899	0.254849	0.228036	0.0729214	0.212249	0.269884	0.13607	0.171653	0.249085	0.122789	0.368729	0.157104	0.190103	0.36299	0.179343	0.145843	0.137874	0.141858
D31A04	cichl187580152	14.2	Yellow	NA	Male	2018	10-15m	Intermediate	120.66	-0.049424	0.0515759	-0.0730836	-0.0284902	-0.00963445	littoral	0.0613841	0.101966	0.217914	0.09003	0.551434	0.24008	0.671474	0.194383	0.207001	0.0487662	0.0412638	0.0709327	0.124473	0.0770711	0.464473	0.237352	0.671133	0.198816	0.240762	0.0436509	0.212847	0.250368	0.134053	0.223421	0.298463	0.200909	0.24717	0.279283	0.154725	0.325992	0.351293	0.204545	0.155643	0.180094
D31A05	cichl187580153	15.1	Yellow	NA	Male	2018	10-15m	Intermediate	100.64	-0.0261918	-0.0585037	-0.0213399	-0.000505323	-0.0523674	littoral	0.102401	0.103736	0.0675046	0.0741788	0.298241	0.142637	0.432678	0.17677	0.233787	0.0837133	0.0854295	0.0837133	0.0587328	0.10202	0.361931	0.163613	0.525544	0.208807	0.16285	0.0844761	0.126559	0.180637	0.0856244	0.150594	0.150969	0.102524	0.276985	0.125467	0.138758	0.300377	0.164277	0.129212	0.138365	0.133789
D31A06	cichl187580154	15.6	Yellow	NA	Male	2018	10-15m	Intermediate	85.84	-0.0293831	0.00616416	0.0646573	0.061328	0.0259517	littoral	0.0716783	0.18308	0.123128	0.11492	0.330248	0.23453	0.537661	0.121076	0.268097	0.0878023	0.0754894	0.273521	0.0943984	0.0781279	0.26326	0.176924	0.453963	0.226029	0.278212	0.0747565	0.116115	0.179162	0.0938467	0.11552	0.12241	0.0684615	0.125865	0.0890163	0.116756	0.251316	0.199562	0.164611	0.156959	0.160785
D31A07	cichl187580155	14.9	Yellow	NA	Male	2018	10-15m	Intermediate	100.32	-0.0275895	-0.00890958	0.0579265	-0.000746704	-0.0244	littoral	0.0385231	0.0922415	0.195612	0.132905	0.415194	0.165007	0.449222	0.231139	0.426965	0.0575707	0.0387371	0.138469	0.150668	0.123274	0.365114	0.174638	0.414766	0.252969	0.400855	0.0783304	0.175125	0.23567	0.206157	0.168799	0.18876	0.152527	0.481658	0.257944	0.124693	0.377747	0.282393	0.174895	0.163252	0.169074
D31A08	cichl187580156	17.9	Blue	NA	Male	2018	10-15m	Intermediate	83.88	0.00425167	-0.0250728	-6.17e-05	0.00761894	0.0166546	middle	0.0174878	0.0718944	0.120472	0.129481	0.389678	0.131247	0.419355	0.142376	0.130541	0.0796668	0.0206674	0.0711879	0.129657	0.109166	0.283162	0.111463	0.394625	0.13319	0.154211	0.0840829	0.204272	0.260226	0.199609	0.247314	0.18831	0.166071	0.347641	0.282039	0.160132	0.313032	0.230383	0.145803	0.122768	0.134285
D31A10	cichl187580158	14.6	Yellow	NA	Male	2018	10-15m	Intermediate	89.34	-0.0395926	0.0503098	0.0215342	-0.00776009	0.0180775	littoral	0.0578696	0.126891	0.135029	0.105039	0.209928	0.151757	0.402978	0.206462	0.198023	0.0553077	0.0497317	0.130357	0.16306	0.0810778	0.225601	0.178431	0.365151	0.133221	0.192296	0.0620893	0.124631	0.191542	0.11815	0.215805	0.222587	0.0908734	0.185976	0.172569	0.140564	0.26253	0.211494	0.126951	0.129966	0.128459
D31B01	cichl187580159	15.1	Yellow	NA	Male	2018	10-15m	Intermediate	93.61	-0.0380784	0.0239709	-0.045276	0.0452882	0.0445765	littoral	0.0961278	0.050216	0.132176	0.154952	0.38218	0.186158	0.550762	0.261841	0.347028	0.145447	0.0859052	0.199788	0.199967	0.215749	0.36299	0.233684	0.588065	0.249107	0.262917	0.18275	0.248569	0.259868	0.202837	0.264563	0.257462	0.115803	0.268092	0.130688	0.149801	0.423058	0.215403	0.16313	0.21288	0.188005
D31B02	cichl187580161	15.5	Yellow	NA	Male	2018	10-15m	Intermediate	69.3	-0.00689609	0.0320052	0.0136022	-0.0495118	-0.059174	middle	0.0483748	0.167674	0.0783571	0.103552	0.268077	0.13681	0.443562	0.137944	0.158478	0.0696648	0.0439656	0.119677	0.0770974	0.0973795	0.239355	0.121693	0.441042	0.147014	0.153943	0.0587048	0.106576	0.162887	0.117158	0.105316	0.127236	0.0816325	0.141612	0.065093	0.0758265	0.228172	0.13261	0.133207	0.115495	0.124351
D31B03	cichl187580160	14.9	Blue	NA	Male	2018	10-15m	Intermediate	70.94	-0.00139493	-0.00773743	0.0242124	-0.0103788	-0.0129917	middle	0.0453952	0.114724	0.165452	0.18041	0.226586	0.142949	0.536028	0.163111	0.245577	0.0952129	0.0404525	0.164932	0.145811	0.165712	0.174037	0.146201	0.499087	0.165842	0.232699	0.0600934	0.0932619	0.0937821	0.0815553	0.135405	0.109651	0.0991151	0.129376	0.127926	0.0877001	0.176125	0.197506	0.146513	0.138189	0.142351
D31B05	cichl187580163	17.7	Blue	NA	Male	2018	10-15m	Intermediate	64.08	0.0148186	-0.0325909	0.000299401	0.00860037	0.00157833	middle	0.0527618	0.142176	0.0911439	0.107254	0.259052	0.123688	0.502751	0.177963	0.221751	0.0800077	0.0490858	0.121633	0.0973067	0.0942793	0.19537	0.120444	0.447935	0.201857	0.201857	0.072115	0.098496	0.0986041	0.0808726	0.0782778	0.142068	0.098496	0.119506	0.0721826	0.0982402	0.242905	0.128491	0.130477	0.111535	0.121006
D31B06	cichl187580164	15.1	Yellow	Littoral	Male	2018	<5m	Shallow	87.54	-0.0380342	0.0528429	0.062113	0.0119509	0.0422554	littoral	0.0725663	0.105844	0.182515	0.174452	0.28059	0.115959	0.436424	0.248191	0.234265	0.0863466	0.0655296	0.174306	0.139708	0.221071	0.264757	0.137803	0.443754	0.279417	0.193364	0.080336	0.144106	0.204798	0.161258	0.182515	0.19351	0.0870795	0.189449	0.25708	0.143242	0.185669	0.421325	0.163194	0.173074	0.168134
D31B07	cichl187580165	17.2	Yellow	Littoral	Male	2018	<5m	Shallow	93.33	-0.0411383	-0.0165091	-0.0508157	0.0750621	-0.00633714	littoral	0.0422138	0.171177	0.210014	0.246951	0.282621	0.107434	0.451899	0.180886	0.359873	0.203048	0.0536115	0.126008	0.262148	0.210225	0.210225	0.0981471	0.474694	0.183208	0.264047	0.0985692	0.138264	0.105756	0.120743	0.0597384	0.153462	0.121799	0.227135	0.135691	0.163419	0.313269	0.3056	0.190595	0.172443	0.181519
D31B08	cichl187580166	14.4	Yellow	Littoral	Male	2018	<5m	Shallow	82.26	-0.0483122	0.112088	0.0477828	-0.0885744	0.0243535	littoral	0.0339599	0.140623	0.09614	0.108098	0.224646	0.12452	0.437971	0.15274	0.226559	0.0644122	0.036192	0.132013	0.122288	0.0663255	0.188932	0.11878	0.310741	0.165814	0.175061	0.0556432	0.123882	0.243459	0.130738	0.175699	0.120853	0.0883277	0.209374	0.134315	0.093494	0.178209	0.164602	0.120693	0.10915	0.114922
D31B09	cichl187580167	15.2	Yellow	Littoral	Male	2018	<5m	Shallow	75.98	-0.0386156	0.0283694	0.0114301	0.0322471	0.0721385	littoral	0.0133405	0.0812156	0.179583	0.164777	0.197615	0.137216	0.371041	0.182515	0.285867	0.122556	0.0422204	0.0901581	0.154368	0.119918	0.180756	0.110682	0.397575	0.219605	0.204065	0.0675819	0.0922105	0.192337	0.120504	0.150246	0.172087	0.157722	0.220803	0.154679	0.0853501	0.249059	0.193713	0.127306	0.117484	0.122395
D31B10	cichl187580168	15.5	Yellow	Littoral	Male	2018	<5m	Shallow	77.35	-0.0487966	0.0417206	-0.0133573	0.00742279	0.136653	littoral	0.0335477	0.0736024	0.0821339	0.103969	0.167305	0.119586	0.304387	0.109464	0.142867	0.0478633	0.0199551	0.112067	0.177716	0.085026	0.252764	0.101944	0.357456	0.152844	0.164846	0.107873	0.111855	0.144986	0.132085	0.127248	0.133698	0.0960221	0.100816	0.0945147	0.0978752	0.302867	0.243218	0.0921115	0.129506	0.110809
D31C01	cichl187580169	16.7	Unassigned	NA	Female	2018	<5m	Shallow	52.11	-0.0441703	-0.0119378	-0.00673841	-0.0250995	0.0571956	littoral	0.0275255	0.0460136	0.080391	0.0601899	0.0763744	0.0653878	0.149618	0.0800956	0.0714718	0.0518613	0.020969	0.0349089	0.0748977	0.0582997	0.103368	0.0623754	0.225461	0.0685775	0.0805091	0.0339639	0.0441235	0.0838169	0.062021	0.0385711	0.0654469	0.034082	0.0651384	0.0539812	0.0794131	0.0836791	0.0405269	0.0580989	0.0584887	0.0582938
D31F01	cichl187580180	19.4	Yellow	Littoral	Male	2018	<5m	Shallow	84.56	-0.0426779	0.0453048	-0.00803029	0.0705074	0.0513595	littoral	0.0348032	0.0706048	0.0704622	0.102413	0.19099	0.172019	0.314798	0.204683	0.243052	0.10712	0.0345179	0.0881491	0.0804467	0.103268	0.262593	0.179721	0.251753	0.229359	0.230785	0.0895754	0.131256	0.163785	0.125549	0.122875	0.152151	0.0730496	0.127751	0.108976	0.124894	0.338357	0.244891	0.0938545	0.113795	0.103825
D31F02	cichl187580181	16.7	Yellow	Littoral	Male	2018	<5m	Shallow	81.22	-0.0531806	0.0310406	-0.0338792	-0.0157564	0.0662194	littoral	0.0331317	0.0622322	0.11741	0.0671452	0.185563	0.119929	0.307382	0.16591	0.078987	0.0587048	0.0444696	0.131015	0.144117	0.0510203	0.252708	0.131393	0.327412	0.153565	0.11804	0.0595867	0.0957418	0.120055	0.0959938	0.073444	0.12837	0.0546736	0.135677	0.0931465	0.0843591	0.165555	0.129702	0.0930963	0.124666	0.108881
D31F03	cichl187580182	15.1	Yellow	Littoral	Male	2018	<5m	Shallow	85.48	-0.0409935	0.0368631	0.0110837	0.0317804	0.00336267	littoral	0.0514561	0.0738857	0.134871	0.122996	0.22283	0.150557	0.301407	0.180023	0.188233	0.129007	0.0642102	0.141468	0.126661	0.115373	0.251856	0.174745	0.388193	0.268569	0.240422	0.0973414	0.104965	0.141028	0.0930901	0.140409	0.169618	0.103824	0.155844	0.188609	0.121819	0.205832	0.360836	0.121208	0.139914	0.130561
D31F04	cichl187580183	16.4	Yellow	Littoral	Male	2018	<5m	Shallow	85.35	-0.0248079	-0.00309515	0.0124307	0.000902779	0.00896038	middle	0.0243073	0.0962215	0.139043	0.16738	0.373299	0.16272	0.464105	0.214735	0.209068	0.0969771	0.0374055	0.0920653	0.121032	0.121914	0.336775	0.143073	0.491057	0.246977	0.23413	0.112846	0.139707	0.199798	0.120937	0.118042	0.142456	0.0625	0.171215	0.133558	0.106444	0.221424	0.21791	0.16005	0.141838	0.150944
D31F05	cichl187580184	13.3	Yellow	Littoral	Male	2018	<5m	Shallow	90.98	-0.0464709	0.0176967	-0.071008	-0.00331828	0.00737069	littoral	0.0362625	0.0655515	0.0942206	0.0832178	0.243145	0.19619	0.294439	0.103829	0.234157	0.0864722	0.0297539	0.0675661	0.146445	0.105223	0.252133	0.172789	0.278632	0.12258	0.163491	0.0568733	0.173099	0.161477	0.137612	0.127444	0.146087	0.119956	0.206417	0.134512	0.117156	0.232452	0.190301	0.104479	0.120224	0.112352
D31F07	cichl187580186	14.6	Yellow	Littoral	Male	2018	<5m	Shallow	83.98	-0.0395625	-0.00465212	0.0237411	0.0637916	-0.0133071	littoral	0.0271194	0.0779489	0.0990246	0.100109	0.230282	0.17124	0.36216	0.197429	0.262981	0.117156	0.0249498	0.0816681	0.0900364	0.091896	0.281267	0.141176	0.397648	0.187201	0.232452	0.0756244	0.13921	0.185817	0.141808	0.160547	0.156828	0.105378	0.209692	0.0669139	0.0856668	0.172186	0.190513	0.106897	0.113963	0.11043
D31F08	cichl187580187	15.9	Yellow	Littoral	Male	2018	<5m	Shallow	87.66	-0.0491025	0.0620408	0.0195402	0.0844439	-0.0387545	littoral	0.029065	0.0910993	0.13072	0.11091	0.326945	0.161087	0.441615	0.185814	0.253921	0.0856044	0.0260284	0.0924007	0.0983294	0.127539	0.344876	0.150241	0.469089	0.158195	0.165569	0.0827124	0.0705139	0.158326	0.0993938	0.0963153	0.155688	0.0903047	0.153361	0.108431	0.143775	0.24322	0.246216	0.137748	0.137835	0.137791
D31F09	cichl187580188	16.3	Yellow	Littoral	Male	2018	<5m	Shallow	90	-0.0448534	0.0564108	-0.0241084	0.0442206	-0.0427487	littoral	0.0575991	0.104726	0.120265	0.107428	0.376167	0.101854	0.451164	0.112664	0.0824292	0.0376674	0.0665514	0.107597	0.0929017	0.127698	0.402518	0.0950976	0.467718	0.139353	0.143238	0.0706053	0.0927328	0.114016	0.0842872	0.104579	0.0949493	0.0640317	0.148154	0.112654	0.12922	0.294888	0.230514	0.153237	0.159453	0.156345
D31G01	cichl187580190	15.8	Yellow	Littoral	Male	2018	<5m	Shallow	80.44	-0.042965	-0.0430479	-0.0348253	-0.0259156	0.0825459	littoral	0.0241874	0.0566892	0.242504	0.104056	0.318971	0.123708	0.444821	0.253086	0.271856	0.166414	0.0250692	0.0511463	0.207231	0.11552	0.32842	0.11363	0.487023	0.196775	0.227387	0.0904508	0.203325	0.224111	0.248299	0.194255	0.186067	0.100907	0.159931	0.121969	0.0973644	0.291742	0.182778	0.149282	0.145477	0.147379
D31G02	cichl187580191	14.5	Yellow	Littoral	Male	2018	<5m	Shallow	83.18	-0.0378578	-0.0280565	0.0321172	-0.0584176	0.0676937	littoral	0.033641	0.145725	0.18957	0.17522	0.269128	0.16406	0.456785	0.225602	0.289217	0.148595	0.0527734	0.0908786	0.172351	0.122606	0.318872	0.152421	0.464597	0.271201	0.203441	0.067601	0.0962995	0.153856	0.132651	0.0966184	0.136956	0.0830663	0.238349	0.129198	0.12207	0.211172	0.165285	0.162657	0.151496	0.157077
D31G03	cichl187580192	16	Yellow	Littoral	Male	2018	<5m	Shallow	89.26	-0.0313013	-0.02922	0.0205374	0.0211738	-0.0855016	littoral	0.039473	0.0560631	0.0961082	0.178105	0.360406	0.135772	0.310063	0.175436	0.110791	0.0457658	0.0219295	0.0501517	0.131386	0.131195	0.391298	0.125856	0.346295	0.169334	0.126809	0.0661697	0.107	0.187106	0.131794	0.118634	0.141522	0.134465	0.147264	0.154816	0.0927819	0.223324	0.193116	0.146031	0.145192	0.145612
D31G04	cichl187580193	NA	Yellow	Littoral	Male	2018	<5m	Shallow	65.87	-0.0431488	0.0264659	-0.0309082	-0.00694205	-0.0618961	littoral	0.0298226	0.0916729	0.114775	0.0952432	0.189331	0.100599	0.273023	0.17358	0.161084	0.0895727	0.022682	0.0879976	0.105534	0.093353	0.222619	0.100389	0.29245	0.150793	0.171375	0.0719312	0.0989185	0.156989	0.103749	0.152788	0.181456	0.106164	0.139118	0.0487355	0.102788	0.20528	0.0897914	0.104169	0.106437	0.105303
D31G05	cichl187580194	14.7	Yellow	Littoral	Male	2018	<5m	Shallow	79.16	-0.0361069	-0.0184218	0.031714	0.0628219	-0.0219236	littoral	0.0363278	0.111578	0.210831	0.0931982	0.146392	0.13504	0.33733	0.246618	0.329437	0.118174	0.0281108	0.111254	0.154826	0.105956	0.167367	0.131256	0.263269	0.299705	0.30511	0.106497	0.109092	0.132121	0.126823	0.146068	0.222508	0.124877	0.235606	0.114053	0.137801	0.264354	0.18936	0.119666	0.113503	0.116584
D31G06	cichl187580195	14.5	Yellow	Littoral	Male	2018	<5m	Shallow	76.26	-0.031916	-0.0140897	0.076801	-0.0141743	0.0337995	littoral	0.0360035	0.0739531	0.195695	0.148663	0.245645	0.11893	0.47118	0.210831	0.216237	0.0750342	0.0309219	0.0757911	0.137419	0.125309	0.269107	0.128445	0.364143	0.190721	0.214183	0.0935225	0.104207	0.131057	0.114542	0.0789265	0.143581	0.0934144	0.256982	0.191988	0.119805	0.237514	0.150954	0.139992	0.12771	0.133851
D31G07	cichl187580196	14	Yellow	Littoral	Male	2018	<5m	Shallow	73.06	-0.0300605	-0.0198343	-0.0229447	-0.0124144	0.0051352	littoral	0.0254122	0.0666807	0.0475691	0.0981834	0.22703	0.0945081	0.305261	0.0982885	0.167699	0.0690959	0.0152263	0.109314	0.0738213	0.0882076	0.208023	0.0873675	0.326788	0.155098	0.181561	0.081697	0.0896373	0.131454	0.0987459	0.124312	0.0820813	0.0964688	0.140472	0.0886558	0.0988392	0.138974	0.192287	0.092975	0.0989185	0.0959468
D31G08	cichl187580197	17.3	Yellow	Littoral	Male	2018	<5m	Shallow	79.17	-0.0382033	0.0311093	0.0150487	-0.0153981	-0.0820422	littoral	0.0192918	0.0750945	0.100604	0.11304	0.184149	0.156248	0.267215	0.128824	0.105706	0.0403374	0.0173785	0.04241	0.0846606	0.0854578	0.201846	0.125795	0.31664	0.202484	0.124041	0.0652094	0.0843229	0.137403	0.112377	0.102996	0.156566	0.119258	0.134544	0.0797465	0.0752914	0.233002	0.180878	0.0984359	0.0863507	0.0923933
D31G09	cichl187580198	15.7	Yellow	NA	Male	2018	<5m	Shallow	83.02	-0.0359755	0.000307659	-0.035388	0.0173043	0.0187689	littoral	0.0324103	0.126546	0.2398	0.19956	0.372355	0.184994	0.331204	0.214673	0.198832	0.201563	0.0504363	0.115621	0.209757	0.194826	0.326288	0.173159	0.35269	0.216129	0.305895	0.153858	0.139529	0.214315	0.116035	0.199429	0.190283	0.152262	0.255644	0.183331	0.125785	0.31981	0.209302	0.194134	0.179386	0.18676
D31G10	cichl187580199	17.3	Yellow	Littoral	Male	2018	<5m	Shallow	86.52	-0.0469664	-0.000595602	0.0138906	0.0119576	0.0661092	littoral	0.0412235	0.0810955	0.096132	0.0917393	0.252241	0.14952	0.401423	0.162867	0.226561	0.0971457	0.046461	0.0914014	0.117251	0.0996799	0.292789	0.131949	0.51918	0.224364	0.272177	0.086164	0.105724	0.147847	0.0895742	0.225209	0.158643	0.119109	0.188387	0.13064	0.13774	0.268854	0.207794	0.112486	0.129516	0.121001
D31H01	cichl187580200	16.6	Yellow	Littoral	Male	2018	<5m	Shallow	87	-0.0416106	0.0381036	0.0186241	0.0634849	-0.0724231	littoral	0.0325928	0.0695801	0.0892334	0.0855713	0.325806	0.116333	0.290527	0.145386	0.26001	0.0585938	0.0291748	0.0858154	0.149048	0.101807	0.322021	0.120239	0.309448	0.154541	0.167236	0.0794678	0.110558	0.119931	0.0873647	0.0808105	0.160034	0.109863	0.205142	0.112202	0.128094	0.18588	0.219107	0.120557	0.137573	0.129065
D31H02	cichl187580201	17.1	Yellow	Littoral	Male	2018	<5m	Shallow	82.76	-0.0500838	0.00162108	-0.0359753	-0.0088501	0.104448	littoral	0.0196434	0.0917086	0.0880403	0.092892	0.303289	0.107802	0.505048	0.185311	0.170164	0.0789286	0.0240217	0.0905253	0.122475	0.0998737	0.271931	0.138569	0.368846	0.196552	0.267789	0.0772719	0.0867386	0.169927	0.128747	0.0525402	0.164721	0.130049	0.177373	0.0849342	0.113587	0.239794	0.143945	0.119115	0.121765	0.12044
D31H03	cichl187580202	18.7	Yellow	Littoral	Male	2018	<5m	Shallow	67.33	-0.0409223	0.0416143	0.0462684	0.0709253	0.0277891	littoral	0.0217187	0.111328	0.112344	0.102266	0.172187	0.151875	0.276484	0.0990625	0.130078	0.139844	0.0153125	0.107734	0.115625	0.10125	0.139297	0.107891	0.22375	0.111172	0.184375	0.0785938	0.126562	0.140313	0.127734	0.0935156	0.116719	0.0688281	0.159657	0.073836	0.0903153	0.17314	0.136971	0.103969	0.0958438	0.0999063
D31H04	cichl187580203	17.4	Yellow	Littoral	Male	2018	<5m	Shallow	82.43	-0.0325289	-0.0141445	0.0586666	0.0114588	-0.0195074	littoral	0.0232143	0.0901866	0.104978	0.104978	0.295828	0.156132	0.311647	0.115455	0.218174	0.0618364	0.0215708	0.0665614	0.0871051	0.114223	0.253509	0.180784	0.368964	0.214476	0.200711	0.1247	0.131951	0.223363	0.147152	0.163733	0.197014	0.0986095	0.146463	0.0865099	0.0808767	0.29011	0.216074	0.123837	0.108594	0.116215
D31H05	cichl187580204	18	Yellow	Littoral	Male	2018	<5m	Shallow	85.49	-0.0317777	0.0261265	-0.0852127	0.0332079	-0.0510531	littoral	0.0356512	0.136558	0.267195	0.152179	0.22915	0.171957	0.417233	0.223733	0.248299	0.0922145	0.0269589	0.125598	0.162383	0.149912	0.305618	0.1678	0.449105	0.204333	0.235827	0.0885612	0.10106	0.15686	0.122264	0.196397	0.176996	0.125094	0.256967	0.145615	0.121703	0.326563	0.268031	0.164147	0.154094	0.15912
D31H06	cichl187580205	14.9	Yellow	Littoral	Male	2018	<5m	Shallow	78.93	-0.0398047	0.00810198	-0.00355828	0.0337449	0.0242614	littoral	0.026109	0.079577	0.0758273	0.12749	0.171514	0.12249	0.37622	0.231787	0.254285	0.0881874	0.0270812	0.0524958	0.0615229	0.103603	0.182902	0.106658	0.321085	0.16082	0.186652	0.0844377	0.12374	0.119713	0.0924926	0.0651337	0.0916593	0.0699944	0.14081	0.0536235	0.134252	0.286249	0.222981	0.0961034	0.0855209	0.0908122
D31H08	cichl187580207	14.5	Yellow	NA	Male	2018	<5m	Shallow	74.63	-0.037871	0.0571024	-0.038979	0.0892896	-0.056063	littoral	0.0282167	0.0515962	0.140815	0.0831721	0.223449	0.143771	0.347334	0.162448	0.264296	0.175615	0.0354724	0.0747071	0.0947275	0.0784693	0.331076	0.137993	0.443271	0.170509	0.214716	0.165404	0.10682	0.140143	0.0894872	0.158551	0.227077	0.136918	0.206611	0.104104	0.139515	0.299266	0.234301	0.10545	0.12289	0.11417
D31H09	cichl187580208	15.8	Yellow	Littoral	Male	2018	<5m	Shallow	78.2	-0.0447569	0.0163363	-0.0771864	-0.0760884	-0.0451742	littoral	0.0294082	0.150501	0.109848	0.141203	0.238942	0.163259	0.349547	0.23159	0.162178	0.0550323	0.0177314	0.125201	0.19137	0.120552	0.223265	0.158502	0.418202	0.227806	0.122498	0.0554648	0.139021	0.194263	0.183668	0.110065	0.0983878	0.120768	0.141551	0.0903053	0.131864	0.299976	0.130615	0.13398	0.135624	0.134802
D31H10	cichl187580209	NA	Yellow	Littoral	Male	2018	<5m	Shallow	82.22	-0.0262462	-0.0173649	0.00267227	-0.00419759	-0.00874369	littoral	0.0204326	0.043161	0.0635362	0.0476378	0.123227	0.0536642	0.167019	0.119898	0.0834522	0.0193995	0.0187681	0.0466047	0.0586576	0.0435627	0.096366	0.0471212	0.174366	0.0992932	0.0959069	0.0304767	0.0359799	0.0645572	0.051531	0.0524015	0.0667503	0.0511962	0.0984782	0.0843607	0.0460253	0.0906734	0.0756376	0.0595989	0.0527918	0.0561953
D31I04	cichl187580213	15.8	Unassigned	NA	Female	2018	<5m	Shallow	59.43	-0.0396845	0.047304	-0.0279888	-0.0186393	0.00698758	littoral	0.0273039	0.0700912	0.0955638	0.065929	0.149089	0.0749193	0.258305	0.169734	0.155999	0.0536922	0.0219763	0.0719226	0.0697582	0.0937324	0.190045	0.0929	0.290271	0.12087	0.131692	0.0441192	0.0818855	0.110558	0.0960531	0.0785122	0.120509	0.0843311	0.0966435	0.0522205	0.0689973	0.0869555	0.0907362	0.0815955	0.089487	0.0855412
D31I06	cichl187580215	14.1	Yellow	Littoral	Male	2018	<5m	Shallow	81.96	-0.0336549	0.0118145	-0.0028357	-0.016359	0.0589004	littoral	0.0335637	0.121319	0.0870559	0.229235	0.315242	0.158845	0.318039	0.199051	0.236578	0.100108	0.0269209	0.144277	0.161059	0.171781	0.330393	0.110714	0.366404	0.223641	0.215833	0.0553568	0.10437	0.159514	0.145432	0.11218	0.157976	0.113245	0.239794	0.11768	0.15486	0.312449	0.211142	0.157283	0.166886	0.162085
D31I07	cichl187580216	12.7	Yellow	Littoral	Male	2018	<5m	Shallow	88.74	-0.0385252	0.00299594	0.000918494	0.0138915	-0.0187496	littoral	0.0374675	0.140144	0.187178	0.179366	0.333062	0.159436	0.513544	0.215398	0.22337	0.0623396	0.0279013	0.149073	0.22353	0.157842	0.310263	0.128824	0.445943	0.213804	0.219384	0.112084	0.133767	0.159277	0.110011	0.107141	0.172669	0.137753	0.196956	0.0941166	0.0977895	0.260772	0.191906	0.175444	0.173722	0.174583
D31I08	cichl187580217	13.8	Yellow	Littoral	Male	2018	<5m	Shallow	75.92	-0.0398129	0.0669721	-0.0111796	0.0063944	0.063933	littoral	0.0347499	0.0828651	0.0831992	0.116501	0.296822	0.144123	0.254944	0.185444	0.271316	0.0485607	0.0407643	0.1253	0.114608	0.116501	0.289582	0.139111	0.287021	0.203821	0.155818	0.0399846	0.074834	0.121688	0.0686893	0.115387	0.168403	0.0981239	0.16531	0.129611	0.134435	0.303605	0.212909	0.122827	0.137351	0.130089
D31I09	cichl187580218	13.8	Yellow	Littoral	Male	2018	<5m	Shallow	78.84	-0.0315865	-0.0225281	0.0399238	-0.0319462	0.0332023	littoral	0.0232895	0.0694162	0.194456	0.12877	0.18202	0.0919143	0.459119	0.143468	0.114752	0.0482748	0.0209153	0.0936101	0.113395	0.131597	0.198978	0.10435	0.436847	0.10175	0.106272	0.0457876	0.062094	0.106512	0.0797696	0.068292	0.095494	0.0723091	0.142278	0.0727704	0.134119	0.208848	0.099529	0.11959	0.111699	0.115645
D31I10	cichl187580219	15.9	Yellow	Littoral	Male	2018	<5m	Shallow	76.38	-0.00744093	-0.0315989	0.0872508	0.0265636	0.0100506	middle	0.0219015	0.0600613	0.0769913	0.113807	0.184483	0.128991	0.275046	0.174944	0.187036	0.0885467	0.0212297	0.0693325	0.0749758	0.136918	0.184887	0.135575	0.363727	0.199532	0.18838	0.0526712	0.119048	0.184349	0.114614	0.198159	0.171588	0.089363	0.149154	0.168219	0.0676614	0.187284	0.186536	0.091449	0.0974685	0.0944588
D31J01	cichl187580220	16.9	Yellow	Littoral	Male	2018	<5m	Shallow	67.76	-0.0487437	0.0454166	-0.0891253	0.0696288	-0.0271517	littoral	0.0223673	0.057541	0.0567516	0.0780664	0.142537	0.105872	0.27218	0.157975	0.147624	0.0554359	0.0213147	0.090171	0.0708737	0.084645	0.153414	0.12131	0.28753	0.12631	0.103328	0.055085	0.0789435	0.0963988	0.0745578	0.0694703	0.119906	0.0749963	0.120533	0.0420989	0.098732	0.189195	0.149852	0.0714526	0.0840836	0.0777681
D31J02	cichl187580221	17.7	Yellow	Littoral	Male	2018	<5m	Shallow	81.56	-0.0348677	0.0494553	0.064078	-0.019811	0.0596029	littoral	0.0333307	0.154154	0.207067	0.169153	0.247897	0.172486	0.475101	0.265257	0.204845	0.113324	0.0206928	0.156376	0.125129	0.209844	0.300532	0.16832	0.4851	0.264562	0.213316	0.0983255	0.1143	0.160349	0.0567389	0.131517	0.113741	0.0992976	0.184077	0.0960058	0.161861	0.272149	0.1571	0.16232	0.162515	0.162418
D31J03	cichl187580222	17.6	Yellow	Littoral	Male	2018	<5m	Shallow	92.6	-0.0422599	0.045938	-0.0114644	-0.0131019	0.0986896	littoral	0.0444541	0.130865	0.188805	0.172655	0.444874	0.143851	0.500483	0.1933	0.166328	0.0745896	0.0606041	0.111551	0.171157	0.214778	0.450701	0.140855	0.609537	0.178316	0.151011	0.0857448	0.131611	0.163036	0.0902187	0.138369	0.198684	0.124009	0.207994	0.150869	0.139639	0.248519	0.254378	0.196331	0.201758	0.199044
D31J04	cichl187580566	13.6	Yellow	NA	Male	2018	<5m	Shallow	71.65	-0.041964	0.00930116	-0.012188	-0.0250945	0.0352815	littoral	0.0496578	0.130288	0.139887	0.150253	0.240738	0.164459	0.377809	0.182505	0.116465	0.0851094	0.0314841	0.115826	0.122353	0.145902	0.236386	0.129648	0.421323	0.184681	0.14283	0.0376273	0.119797	0.164932	0.148413	0.109391	0.0876687	0.0620445	0.173588	0.0909617	0.0978472	0.187722	0.122853	0.142165	0.13039	0.136277
D31J05	cichl187580567	17.3	Yellow	NA	Male	2018	<5m	Shallow	72.53	-0.0147461	-0.0745636	-0.0409136	-0.0200256	0.0170401	middle	0.0285771	0.0745013	0.109378	0.167354	0.208896	0.109104	0.462894	0.227886	0.211909	0.0964134	0.0286684	0.112208	0.0645495	0.165893	0.140055	0.107917	0.389214	0.168723	0.233182	0.0748665	0.0713058	0.0839965	0.101252	0.0705393	0.0802688	0.0528819	0.188529	0.0991712	0.084967	0.214096	0.147982	0.117741	0.102275	0.110008
D32A10	cichl187580226	14.8	Yellow	NA	Female	2018	<5m	Shallow	52.8	-0.0515411	0.00587904	-0.0587421	0.0433002	-0.0422588	littoral	0.021	0.0412	0.05555	0.08455	0.1146	0.0682	0.18165	0.1278	0.0881	0.0394	0.01985	0.0402	0.05595	0.0895	0.0829	0.0686	0.1964	0.1315	0.11775	0.0303	0.0402632	0.0596547	0.0400658	0.0554	0.06995	0.0446	0.090738	0.0442276	0.0594933	0.158649	0.0446557	0.06338	0.05768	0.06053
D32B03	cichl187580229	15	Yellow	NA	Female	2018	<5m	Shallow	59.9	-0.0345029	0.0747418	0.0722745	0.0300671	0.0029552	littoral	0.0239954	0.0891779	0.106004	0.121294	0.177697	0.0825207	0.300674	0.148727	0.169138	0.0722787	0.0165334	0.0883732	0.0750587	0.103443	0.148215	0.0704498	0.280263	0.114856	0.125464	0.0771071	0.0716935	0.116685	0.0648899	0.0758634	0.0693525	0.0607931	0.111033	0.0878133	0.11821	0.150718	0.0833804	0.103634	0.0863248	0.0949792
D32B04	cichl187580230	17.8	Yellow	NA	Female	2018	<5m	Shallow	57.95	-0.0425949	0.0130621	0.00765102	0.00865973	-0.022811	littoral	0.0166657	0.0624022	0.0708603	0.079945	0.131696	0.05432	0.293278	0.124742	0.0781281	0.0236201	0.0130944	0.054508	0.0552598	0.0690434	0.122173	0.0549465	0.27348	0.0980517	0.0726773	0.0337072	0.0523446	0.089134	0.0482089	0.0531296	0.0771883	0.0401605	0.0597212	0.0566723	0.0697644	0.153876	0.0624113	0.0723139	0.0628157	0.0675648
G10E03	CMASS6608019	5.8	Blue	Benthic	Male	2015	15-20m	Deep	85.85	0.0563392	0.013034	0.0173999	0.0280097	0.00802318	benthic	0.0149766	0.0460392	0.190443	0.270134	0.313954	0.184896	0.582979	0.246282	0.198949	0.0702607	0.0244063	0.0377189	0.235003	0.279009	0.280303	0.16012	0.631976	0.27642	0.195805	0.057133	0.183232	0.20542	0.200243	0.146253	0.208009	0.140891	0.16633	0.095046	0.145668	0.354356	0.349707	0.167109	0.171288	0.169199
G10E08	CMASS6608013	6.2	Blue	Benthic	Male	2015	15-20m	Deep	83.62	0.0593279	0.0358052	0.0355443	-0.0036209	0.00618555	benthic	0.0312263	0.0378003	0.0716973	0.247345	0.306511	0.185509	0.450728	0.176881	0.246935	0.153461	0.0195165	0.0562896	0.118126	0.304868	0.281037	0.18366	0.465314	0.130247	0.157775	0.103129	0.131479	0.16024	0.119769	0.148941	0.136615	0.168252	0.228939	0.187103	0.141199	0.196981	0.171414	0.138916	0.155967	0.147442
G10E09	CMASS6608016	6	Blue	Benthic	Male	2015	15-20m	Deep	84.75	0.0592627	0.020832	-0.0295785	-0.0105292	0.00726961	benthic	0.0189418	0.107958	0.0561009	0.0936741	0.160229	0.0979179	0.238377	0.129902	0.16261	0.0587921	0.0202874	0.121518	0.0869461	0.143565	0.169752	0.0849795	0.292926	0.153294	0.14698	0.0494765	0.0778117	0.081382	0.0949282	0.0652106	0.0802269	0.0654206	0.170426	0.0856563	0.131143	0.177811	0.155658	0.0873808	0.108414	0.0978972
G10F04	CMASS6608026	6.4	Blue	Benthic	Male	2015	15-20m	Deep	99.84	0.0530148	0.0128561	-0.052745	-0.0166542	-0.00960144	benthic	0.0426001	0.0534868	0.104489	0.123777	0.233827	0.12638	0.36861	0.147207	0.216787	0.13206	0.0249684	0.0815319	0.100702	0.126144	0.198919	0.120582	0.37713	0.151112	0.219391	0.0719469	0.0769169	0.0840169	0.0765619	0.111825	0.092892	0.102832	0.172527	0.0788125	0.15895	0.210277	0.237431	0.111636	0.106453	0.109045
G10G08	CMASS6607987	6.4	Yellow	Littoral	Male	2015	<5m	Shallow	70.87	-0.0383697	0.0519741	-0.035296	0.00372051	-0.0812122	littoral	0.0190066	0.047044	0.0737163	0.118135	0.197627	0.0983935	0.330043	0.143337	0.158249	0.0671008	0.0239421	0.0672058	0.124646	0.110259	0.184186	0.101964	0.372782	0.146278	0.126746	0.0777067	0.0839022	0.104589	0.0726663	0.0912528	0.118345	0.124856	0.113515	0.13538	0.122501	0.160838	0.11711	0.0911058	0.102048	0.0965768
G10H01	CMASS6607996	6.7	Yellow	Littoral	Male	2015	<5m	Shallow	83.13	-0.0453912	0.0163744	-0.0508208	0.0618921	0.0155515	littoral	0.023756	0.0722246	0.154175	0.161349	0.255257	0.126592	0.419477	0.183352	0.211253	0.137753	0.0242343	0.0645717	0.143014	0.0959806	0.322539	0.133448	0.365428	0.146203	0.24027	0.10188	0.130928	0.12747	0.0999642	0.150986	0.170756	0.14987	0.235521	0.223584	0.130845	0.265363	0.226798	0.133352	0.130068	0.13171
G10H02	CMASS6607993	6	Yellow	Littoral	Male	2015	<5m	Shallow	81.88	-0.0454064	-0.0166087	-0.0334515	0.0319889	0.0658154	littoral	0.0442181	0.0442181	0.266132	0.262287	0.343308	0.272724	0.704194	0.183189	0.136499	0.110408	0.0670137	0.0406477	0.215597	0.234548	0.399061	0.276844	0.609166	0.162316	0.11288	0.121119	0.216696	0.239766	0.198844	0.321232	0.195497	0.165213	0.248508	0.133559	0.132465	0.183918	0.297225	0.192033	0.191374	0.191703
G10H07	CMASS6607989	5.3	Yellow	Littoral	Male	2015	<5m	Shallow	71.57	-0.0351576	0.0349323	-0.0087268	-0.0548216	0.097312	littoral	0.0155447	0.0635921	0.102454	0.175938	0.21586	0.140786	0.476411	0.21798	0.146615	0.0927385	0.0233171	0.0595293	0.0897356	0.200845	0.318667	0.182121	0.418472	0.169579	0.202082	0.133367	0.26691	0.287048	0.231051	0.268476	0.289101	0.225793	0.301151	0.173046	0.21282	0.329562	0.317681	0.114678	0.138419	0.126548
[truncated: 11 more columns]

## Sheet: Supplementary Table 4
Supplementary Table 4. Master data sheet for the Lake Masoko neuromast count analysis. Includes all A. calliptera specimens which were fluorescence imaged and neuromasts counted.
Sample ID	Species	Standard length (mm)	Upper trunk CNs	Lower trunk CNs	Upper trunk SNs	Lower trunk SNs	Other trunk SNs	Nose SNs	Forehead SNs	Pre-gill SNs	Gill-line SNs	Dorsal SNs	Total head SNs	Total trunk CNs	Total trunk SNs	Average SNs per trunk CN	Number of caudal SN lines	Sampling Location	Sex
MDB01	Masoko benthic	113.862	NA	NA	NA	NA	NA	NA	NA	NA	NA	NA	NA	NA	NA	NA	2	masoko	M
MDB02	Masoko benthic	91.762	20	12	NA	NA	NA	NA	NA	NA	NA	NA	NA	NA	NA	NA	2	masoko	M
MDB03	Masoko benthic	90.442	21	12	41	9	9	8	8	21	11	2	50	33	59	1.78788	2	masoko	M
MDB04	Masoko benthic	82.393	21	11	NA	NA	NA	NA	NA	NA	NA	NA	NA	NA	NA	NA	2	masoko	M
MDB05	Masoko benthic	64.267	20	11	36	9	6	NA	NA	6	7	NA	NA	31	51	1.64516	2	masoko	M
MDB06	Masoko benthic	94.49	21	13	55	18	0	14	12	11	5	8	50	34	73	2.14706	2	masoko	M
MDB07	Masoko benthic	87.411	21	9	40	4	2	NA	NA	4	4	NA	NA	30	46	1.53333	2	masoko	M
MDB08	Masoko benthic	108.462	21	12	37	7	3	14	12	10	12	2	50	33	47	1.42424	2	masoko	M
MDB09	Masoko benthic	94.566	21	11	41	12	12	15	10	13	6	2	46	32	65	2.03125	2	masoko	M
MDB10	Masoko benthic	90.524	21	11	48	6	4	14	8	15	5	2	44	32	58	1.8125	2	masoko	M
MDB11	Masoko benthic	90.733	20	12	32	9	7	12	10	16	11	4	53	32	48	1.5	2	masoko	M
MDB12	Masoko benthic	84.78	21	11	NA	NA	NA	NA	NA	NA	NA	NA	NA	NA	NA	NA	2	masoko	F
MDB13	Masoko benthic	78.019	21	10	38	8	8	15	12	18	17	5	67	31	54	1.74194	2	masoko	M
MDB14	Masoko benthic	54.87	21	12	57	15	11	NA	9	14	13	1	NA	33	83	2.51515	2	masoko	M
MDB15	Masoko benthic	85.019	20	13	42	16	7	10	10	12	8	1	41	33	65	1.9697	2	masoko	M
MDB16	Masoko benthic	77.239	21	13	38	6	2	NA	14	22	13	0	NA	34	46	1.35294	2	masoko	M
MDB17	Masoko benthic	72.683	21	11	45	8	6	30	5	12	9	1	57	32	59	1.84375	2	masoko	F
MDB18	Masoko benthic	92.798	23	8	47	2	6	18	12	16	8	0	54	31	55	1.77419	2	masoko	M
MDB19	Masoko benthic	85.863	21	12	33	1	9	14	5	NA	NA	0	NA	33	43	1.30303	2	masoko	M
MDB20	Masoko benthic	84.128	20	13	38	12	4	15	10	10	13	1	49	33	54	1.63636	2	masoko	M
MDB21	Masoko benthic	68.197	21	12	44	12	8	14	NA	NA	7	0	NA	33	64	1.93939	2	masoko	F
MDB22	Masoko benthic	105.85	21	10	53	8	8	13	15	14	13	1	56	31	69	2.22581	2	masoko	M
MDB23	Masoko benthic	61.429	21	10	40	14	10	13	NA	10	10	0	NA	31	64	2.06452	2	masoko	M
MDB24	Masoko benthic	78.435	20	13	42	8	5	18	16	8	7	3	52	33	55	1.66667	2	masoko	M
MDB25	Masoko benthic	112.493	20	10	31	12	3	17	10	9	8	0	44	30	46	1.53333	2	masoko	M
MSH01	Masoko littoral	66.401	20	13	NA	NA	NA	NA	NA	NA	NA	NA	NA	33	NA	NA	2	masoko	M
MSH02	Masoko littoral	70.943	21	9	NA	NA	NA	NA	NA	NA	NA	NA	NA	30	NA	NA	2	masoko	M
MSH03	Masoko littoral	70.727	20	12	NA	NA	NA	NA	NA	NA	NA	NA	NA	32	NA	NA	2	masoko	M
MSH04	Masoko littoral	NA	21	8	NA	NA	NA	NA	NA	NA	NA	NA	NA	29	NA	NA	2	masoko	M
MSH05	Masoko littoral	90.186	21	8	NA	NA	NA	NA	NA	NA	NA	NA	NA	29	NA	NA	2	masoko	M
MSH06	Masoko littoral	90.758	21	12	NA	NA	NA	NA	NA	NA	NA	NA	NA	33	NA	NA	2	masoko	M
MSH07	Masoko littoral	86.898	21	10	NA	NA	NA	NA	NA	NA	NA	NA	NA	31	NA	NA	2	masoko	M
MSH08	Masoko littoral	108.551	18	12	NA	NA	NA	NA	NA	NA	NA	NA	NA	30	NA	NA	2	masoko	M
MSH09	Masoko littoral	118.997	21	10	NA	NA	NA	NA	NA	NA	NA	NA	NA	31	NA	NA	2	masoko	M
MSH10	Masoko littoral	74.129	20	12	NA	NA	NA	NA	NA	NA	NA	NA	NA	32	NA	NA	2	masoko	M
MSH11	Masoko littoral	73.508	21	11	NA	NA	NA	NA	NA	NA	NA	NA	NA	32	NA	NA	2	masoko	M
MSH12	Masoko littoral	73.666	NA	11	NA	NA	NA	NA	NA	NA	NA	NA	NA	NA	NA	NA	2	masoko	M
MSH13	Masoko littoral	77.239	20	10	NA	NA	NA	NA	NA	NA	NA	NA	NA	30	NA	NA	2	masoko	M
MSH14	Masoko littoral	113.894	21	12	NA	NA	NA	NA	NA	NA	NA	NA	NA	33	NA	NA	2	masoko	M
MSH15	Masoko littoral	71.391	20	11	NA	NA	NA	NA	NA	NA	NA	NA	NA	31	NA	NA	2	masoko	M
MSH16	Masoko littoral	67.606	20	10	NA	NA	NA	NA	NA	NA	NA	NA	NA	30	NA	NA	2	masoko	M
MSH17	Masoko littoral	71.069	20	10	NA	NA	NA	NA	NA	NA	NA	NA	NA	30	NA	NA	2	masoko	M
MSH18	Masoko littoral	107.828	19	10	NA	NA	NA	NA	NA	NA	NA	NA	NA	29	NA	NA	2	masoko	M
MSH19	Masoko littoral	85.843	21	11	NA	NA	NA	NA	NA	NA	NA	NA	NA	32	NA	NA	2	masoko	M
MSH20	Masoko littoral	107.134	20	12	NA	NA	NA	NA	NA	NA	NA	NA	NA	32	NA	NA	2	masoko	M
MSH21	Masoko littoral	72.215	19	10	NA	NA	NA	NA	NA	NA	NA	NA	NA	29	NA	NA	2	masoko	M
MSH22	Masoko littoral	105.485	20	9	36	4	5	7	11	8	8	1	35	29	45	1.55172	2	masoko	M
MSH23	Masoko littoral	61.98	20	12	55	15	4	8	14	10	9	0	41	32	74	2.3125	2	masoko	M
MSH24	Masoko littoral	75.865	20	11	44	10	0	17	11	12	8	0	48	31	54	1.74194	2	masoko	M
MSH25	Masoko littoral	115.024	19	10	28	11	5	14	18	9	10	1	52	29	44	1.51724	2	masoko	M
MSH26	Masoko littoral	86.967	21	13	55	16	5	14	10	11	9	0	44	34	76	2.23529	2	masoko	M
MSH27	Masoko littoral	119.573	21	10	48	11	3	14	13	8	8	1	44	31	62	2	2	masoko	M
MSH28	Masoko littoral	65.721	20	11	51	19	9	15	10	13	14	0	52	31	79	2.54839	2	masoko	M
MSH29	Masoko littoral	84.733	21	12	57	11	6	14	16	11	14	0	55	33	74	2.24242	2	masoko	M
MSH30	Masoko littoral	112.379	19	11	54	13	14	16	19	16	15	1	67	30	81	2.7	2	masoko	M
MSH31	Masoko littoral	110.219	20	11	41	15	2	20	15	12	11	2	60	31	58	1.87097	2	masoko	M
MSH32	Masoko littoral	77.034	20	10	45	6	4	NA	14	9	9	1	NA	30	55	1.83333	2	masoko	F
MSH33	Masoko littoral	61.494	17	11	35	8	4	19	15	8	9	2	53	28	47	1.67857	2	masoko	M
MSH34	Masoko littoral	91.578	20	14	43	17	8	15	16	15	14	0	60	34	68	2	2	masoko	M
MSH35	Masoko littoral	96.517	21	11	45	11	2	9	14	14	9	1	47	32	58	1.8125	2	masoko	M
MSH36	Masoko littoral	53.724	20	9	47	4	2	18	20	13	18	2	71	29	53	1.82759	2	masoko	F
MSH37	Masoko littoral	104.754	20	12	44	8	4	13	16	16	13	1	59	32	56	1.75	2	masoko	M
MSH38	Masoko littoral	91.003	19	10	39	11	2	NA	10	15	13	0	NA	29	52	1.7931	2	masoko	M
MSH39	Masoko littoral	89.865	21	12	38	6	6	12	14	21	10	0	57	33	50	1.51515	2	masoko	M
MSH40	Masoko littoral	104.57	20	12	40	9	4	NA	NA	14	14	2	NA	32	53	1.65625	2	masoko	M
MSH41	Masoko littoral	93.307	20	12	37	10	6	9	10	10	13	0	42	32	53	1.65625	2	masoko	M
MSH42	Masoko littoral	69.144	21	11	37	6	9	13	14	20	15	2	64	32	52	1.625	2	masoko	M
MSH43	Masoko littoral	68.939	19	11	43	6	3	NA	8	NA	NA	2	NA	30	52	1.73333	2	masoko	F
MSH44	Masoko littoral	69.909	20	10	53	13	7	14	23	19	11	0	67	30	73	2.43333	2	masoko	M
MSH45	Masoko littoral	69.532	18	10	36	4	4	NA	NA	9	NA	2	NA	28	44	1.57143	2	masoko	M
MSH46	Masoko littoral	69.174	20	11	48	6	4	14	14	12	10	1	51	31	58	1.87097	2	masoko	M
MSH47	Masoko littoral	68.942	20	12	49	12	2	NA	NA	10	8	0	NA	32	63	1.96875	2	masoko	F
MSH48	Masoko littoral	72.036	22	11	32	7	8	NA	NA	10	NA	2	NA	33	47	1.42424	2	masoko	F
MSH49	Masoko littoral	65.642	20	12	48	20	11	14	14	13	11	2	54	32	79	2.46875	2	masoko	F
MSH50	Masoko littoral	68.069	18	13	26	7	5	NA	16	15	11	7	NA	31	38	1.22581	2	masoko	F
MSH51	Masoko littoral	78.354	20	10	41	7	5	12	14	13	14	5	58	30	53	1.76667	2	masoko	M
MSH52	Masoko littoral	64.344	19	9	31	7	4	NA	NA	NA	NA	NA	NA	28	42	1.5	2	masoko	M
MSH54	Masoko littoral	NA	19	13	37	13	3	10	16	NA	10	0	NA	32	53	1.65625	2	masoko	F
MSH55	Masoko littoral	NA	21	9	47	13	6	17	15	18	20	1	71	30	66	2.2	2	masoko	M

## Sheet: Supplementary Table 5
Supplementary Table 5. Master Lake Malawi dataset for pore area measurements.
						Ventral head pore areas																								Lateral head pore areas					Mean pore areas
Species	Sampling location	Collection year	Phylogenetic grouping	Standard length (mm)	Head length (mm)	Pore 2 left	Pore 3 left	Pore 4 left	Pore 5 left	Pore 6 left	Pore 7 left	Pore 8 left	Pore 9 left	Pore 10 left	Pore 2 right	Pore 3 right	Pore 4 right	Pore 5 right	Pore 6 right	Pore 7 right	Pore 8 right	Pore 9 right	Pore 10 right	Pore 1 left	Pore 2 left	Pore 3 left	Pore 1 right	Pore 2 right	Pore 3 right	Pore 1	Pore 2	Pore 3	Pore 4	Pore 5	Mean mandibular pore area	Mean preopercular pore area	Mean orbital pore area	Mean otic pore area	Gross lateral head PC1	Gross ventral head PC1
Astatotilapia calliptera	Lake Itabma, Tanzania	2011	mbuna	70	25.15	0.0209633	0.0164712	0.0383704	0.088907	0.270464	0.328712	0.171011	0.277686	0.0750602	0.0101073	0.0140379	0.0344397	0.140192	0.263352	0.345905	0.152154	0.413385	0.10501	0.107783	0.190239	0.0863377	0.114624	0.183213	0.163616	0.286857	0.227635	0.0825407	0.354222	0.117551	0.0897305	0.238342	0.112806	0.218381	-0.168297	0.0734941
Aulonocara sp. ‘copper’	Monkey Bay, Malawi	2005	Deep Benthic	102	34.08	0.137769	0.953681	1.24062	1.84965	2.87617	2.34855	3.71832	3.40481	3.76084	0.131719	1.03583	0.973695	1.46892	2.83917	2.39438	4.79419	4.19247	3.61767	1.09572	2.51628	2.03127	0.965548	2.06103	2.08773	3.85266	2.94518	0.612502	0.859756	1.35941	1.35072	3.50291	1.35955	0.736129	0.0833924	0.0362377
Aulonocara jacobfreibergi	Cape Maclear, Malawi	2014	Deep Benthic	92	32.2	0.204976	0.3567	0.659689	1.27668	2.5552	2.28004	2.79202	2.89961	1.60041	0.17858	0.393196	0.392049	1.03246	3.29936	1.94055	2.52338	2.90181	2.08422	0.528041	1.08997	1.40789	0.556864	0.834746	1.54782	2.71795	1.19621	1.28265	1.99057	0.775671	1.03489	2.29362	0.809425	1.63661	-0.0323498	0.0579064
Aulonocara aff. nyassae	Cape Maclear, Malawi	2014	Deep Benthic	72	27.13	0.108024	0.606259	0.798534	1.17063	2.47581	1.30997	2.33923	2.17556	1.65811	0.104628	0.714282	0.775895	1.24696	2.5274	1.31056	2.528	2.87079	1.80217	0.42017	0.780338	1.00119	0.605527	1.0903	1.30477	1.85498	1.43791	0.426515	0.7518	0.609661	1.05284	1.92873	0.728058	0.589157	-0.0460264	0.0221347
Alticorpus peterdaviesi	Monkey Bay, Malawi	2005	Deep Benthic	103	35.78	0.201898	0.403563	0.718403	2.01642	2.74623	1.84054	2.89848	2.04212	1.19188	0.269663	0.439891	0.859988	1.441	2.85196	1.77696	3.01499	2.5987	1.45071	0.676032	1.46474	1.45953	0.724902	1.44822	1.95932	2.18149	1.22177	0.366185	1.38491	0.902997	1.1949	2.02176	0.938387	0.875546	0.0928386	0.0673012
Aulonocara stuartgranti	Unknown	2012	Deep Benthic	96	33.65	0.168705	0.834656	1.18278	2.24546	3.77859	2.46935	3.39112	4.21472	4.04178	0.229683	0.966405	1.13659	2.25507	3.87153	2.81035	3.46516	3.84381	4.14302	0.583831	1.25935	1.62287	1.06949	1.33339	1.42058	2.91362	2.93012	0.569226	1.41519	1.00812	1.66695	3.42231	1.05643	0.992207	-0.0129568	0.0105713
Aulonocara sp. ‘yellow collar’	Cape Maclear, Malawi	2014	Deep Benthic	71	25.06	0.139673	0.651806	0.740718	1.2425	2.09897	1.37636	2.39771	1.75965	1.44603	0.12286	0.716469	0.716954	1.23475	2.34792	1.17574	2.67302	2.65604	2.02525	0.534765	1.20387	1.13322	0.554003	1.13096	1.10105	1.99337	1.15102	0.288881	0.806346	0.85043	1.00126	1.86542	0.842024	0.547613	-0.0157981	0.0181476
Buccochromis aff. nototaenia	Lake Malombe, Malawi	2014	Shallow Benthic	123	42.63	0.0687765	0.176566	0.265855	0.653175	2.10351	1.05504	0.423891	0.313736	0.0665007	0.0788315	0.425127	0.573539	0.983383	1.88753	0.906531	0.841254	0.350454	0.228877	0.170535	0.214597	0.166456	0.259475	0.269675	0.290889	0.412433	0.252532	0.204011	0.702459	0.163396	0.72163	0.485124	0.189507	0.453235	-0.0447745	0.0579134
Copadichromis likomae	Cape Maclear, Malawi	2014	utaka	117	33.6	0.0107869	0.0542716	0.0829243	0.112925	0.607437	0.655036	0.217422	0.323017	0.113212	0.011124	0.0239334	0.0900032	0.134162	0.708902	0.29809	0.268315	0.342059	0.210498	0.128791	0.330287	0.405416	0.110788	0.220538	0.313669	0.210298	0.239402	0.0863725	0.354878	0.347194	0.183647	0.287735	0.281471	0.220625	-0.0247939	0.0109425
Ctenopharynx nitidus	Cape Maclear, Malawi	2014	Shallow Benthic	96	32.39	0.079784	0.19936	0.19876	0.405319	1.13597	1.04164	0.496185	0.557137	0.252961	0.029794	0.205959	0.183763	0.335733	1.11478	1.09753	0.497353	0.331829	0.244393	0.229593	0.217714	0.243224	0.270682	0.307876	0.144883	0.44023	0.200962	0.172095	0.253701	0.256823	0.388922	0.516021	0.245334	0.212898	0.0691485	0.0184117
Copadichromis sp.’mloto yellow head black dorsal’	Cape Maclear, Malawi	2014	utaka	87	29.48	0.0282109	0.0340701	0.0776885	0.11024	0.36544	0.386895	0.422826	0.593496	0.237612	0.0223517	0.0371082	0.0690082	0.0822456	0.498899	0.418976	0.462606	0.552861	0.230341	0.0062023	0.0203179	0.0496184	0.00727167	0.0485491	0.122763	0.417232	0.244801	0.191939	0.125862	0.0488342	0.132526	0.396765	0.0561059	0.1589	-0.013689	-0.035885
Cynotilapia zebroides	Monkey Bay, Malawi	1997	mbuna	77	20.35	0.0136459	0.012302	0.0302897	0.0544801	0.236425	0.190193	0.0991988	0.152794	0.0933385	0.0055824	0.0424883	0.0608895	0.071951	0.30176	0.165793	0.132123	0.205323	0.117739	0.0457103	0.105485	0.0519968	0.056685	0.105059	0.0474151	0.134712	0.0117765	0.0379147	0.128393	0.0583543	0.0829814	0.130299	0.0545451	0.0831538	-0.198928	0.017377
Copadichromis chrysonotus	Mangochi, Malawi	2014	utaka	101	29.85	0.0234747	0.0891446	0.109648	0.167592	0.489255	0.74195	0.372998	0.43095	0.196832	0.027932	0.07295	0.0738414	0.135946	0.497575	0.714781	0.536014	0.407682	0.189317	0.134545	0.306087	0.24987	0.228626	0.43543	0.355512	0.209878	0.0474725	0.169069	0.373117	0.212464	0.168736	0.384788	0.237694	0.271093	0.0367793	0.00590234
Dimidiochromis compressiceps	Mangochi, Malawi	2011	Shallow Benthic	101	39.84	0.0146708	0.0582174	0.128078	0.0870933	0.992724	0.954116	0.278023	0.397846	0.332468	0.0174652	0.055423	0.133202	0.108052	0.866508	0.707331	0.287172	0.340501	0.266421	0.0156193	0.0879143	0.113575	0.0209745	0.0591302	0.345856	0.175006	0.13146	0.130638	0.202941	0.0814435	0.246143	0.387034	0.0947199	0.16679	0.14426	-0.0978302
Dimidiochromis dimidiatus	Cape Maclear, Malawi	2014	Shallow Benthic	107	39.71	0.0397543	0.171642	0.0717188	0.188833	1.03442	0.705646	0.612121	0.591988	0.213809	0.0607058	0.273982	0.102609	0.238526	1.15583	0.626392	0.478586	0.907987	0.24337	0.229864	0.313451	0.293318	0.238273	0.394489	0.453611	0.416232	0.22274	0.160493	0.22499	0.258278	0.333801	0.501887	0.267431	0.192742	0.0940183	-0.0318483
Diplotaxodon greenwoodi	Cape Maclear, Malawi	2004	Diplotaxodon	151	57.53	0.0544408	0.104118	0.555977	0.190543	1.61077	1.44776	0.341496	0.208038	0.176636	0.0762171	0.0905078	0.218444	0.237498	1.39096	1.27897	0.647011	0.430468	0.122337	0.0928974	0.141963	0.211309	0.153739	0.37944	0.444206	0.406515	0.169082	0.303987	0.845408	0.164533	0.452947	0.522832	0.220195	0.574697	-0.0178407	-0.0177142
Diplotaxodon limnothrissa	Cape Maclear, Malawi	2004	Diplotaxodon	128	40.4	0.0228501	0.0242349	0.126714	0.042238	0.620068	0.684744	0.382015	0.358098	0.242773	0.0117713	0.014541	0.101094	0.0238887	0.56225	0.936363	0.446886	0.262103	0.251947	0.203457	0.293555	0.216235	0.270294	0.180523	0.278157	0.401134	0.175496	0.18996	0.614236	0.185493	0.154965	0.414156	0.178203	0.402098	0.199136	-0.103507
Diplotaxodon sp. ‘macrops ngulube’	Nkhata Bay, Malawi	2005	Diplotaxodon	113	42.47	0.0184232	0.051585	0.241769	0.225614	0.910958	1.08958	0.637233	0.42901	0.264766	0.0334452	0.0853137	0.240636	0.161274	1.08414	1.2275	0.297674	0.419437	0.303658	0.307248	0.434994	0.431104	0.212112	0.391315	0.369176	0.542352	0.194754	0.216119	0.471682	0.265613	0.305315	0.540596	0.234998	0.343901	0.128159	-0.0718729
Dimidiochromis strigatus	Mangochi, Malawi	2014	Shallow Benthic	153	48.13	0.0504912	0.33045	0.213459	0.366985	1.45111	1.85224	0.918213	1.36421	0.588705	0.0426917	0.258203	0.286527	0.374784	1.88377	1.78234	1.19946	0.962314	1.01973	0.416046	0.305378	0.312034	0.300385	0.44933	0.528378	1.04191	0.433386	0.233019	0.660468	0.22092	0.525847	1.11625	0.267032	0.446744	0.0643722	0.0581291
Fossarochromis rostratus	Nkhata Bay, Malawi	1997	Shallow Benthic	81	29.91	0.011118	0.0764185	0.149178	0.29723	0.742934	0.727759	0.486504	0.522457	0.414171	0.0184361	0.0750111	0.11892	0.350146	0.703247	0.733038	0.574389	0.446129	0.478087	0.263654	0.355676	0.351396	0.207299	0.296325	0.246105	0.312658	0.182621	0.139819	0.181398	0.250932	0.254264	0.487781	0.229033	0.160609	-0.0231253	-0.0256614
Genyochromis mento	Nkhata Bay, Malawi	1997	mbuna	80	27.07	0.023252	0.0291635	0.0132024	0.0754705	0.221879	0.418353	0.231652	0.305583	0.0621023	0.0210845	0.053992	0.023055	0.0750764	0.251437	0.312286	0.1522	0.336733	0.172901	0.0806344	0.114347	0.125782	0.145891	0.0624966	0.0439645	0.144775	0.0996237	0.172739	0.158757	0.0790244	0.0787613	0.223621	0.0751307	0.165748	-0.16576	-0.0398734
Chindongo bellicosus	Cape Maclear, Malawi	2014	Shallow Benthic	97	33.35	0.0179054	0.0512178	0.0499686	0.11347	0.641263	0.616584	0.29513	0.366826	0.30048	0.0151988	0.0576721	0.0620443	0.1726	0.734955	0.632849	0.211877	0.333867	0.357195	0.0794004	0.108079	0.129266	0.221508	0.185339	0.296628	0.234726	0.149825	0.11986	0.35625	0.109755	0.19163	0.349936	0.147529	0.238055	-0.0235977	-0.00407311
Hemitilapia oxyrhynchos	Mangochi, Malawi	2014	Shallow Benthic	107	35.21	0.0539878	0.139743	0.223416	0.337988	0.724583	0.638878	0.357547	0.278346	0.203711	0.031247	0.208834	0.2038	0.333648	0.686566	1.00907	0.383889	0.554409	0.333313	0.297663	0.200198	0.238482	0.375108	0.267282	0.264297	0.258353	0.0683002	0.165306	0.203911	0.186501	0.294381	0.408582	0.20352	0.184609	-0.0580992	0.0857626
Hemitaeniochromis spilopterus	Monkey Bay, Malawi	2005	Shallow Benthic	110	36.45	0.0215618	0.101311	0.143843	0.305114	1.57785	0.629174	0.571677	1.0598	0.381517	0.0103378	0.0930405	0.0835887	0.270556	1.46679	0.630671	0.518971	0.929236	0.521966	0.332704	0.274009	0.451592	0.375228	0.31833	0.36295	0.307287	0.18733	0.193082	0.404239	0.221653	0.407399	0.573763	0.225247	0.29866	-0.0879061	0.0328148
Labidochromis vellicans	Chiofu, Malawi	2011	mbuna	56	18.89	0.0178329	0.0161697	0.0195885	0.025502	0.210853	0.13292	0.0300172	0.00984941	0.0106936	0.00434273	0.00425033	0.0197733	0.035019	0.226838	0.147085	0.0547815	0.00975561	0.00769192	0.03921	0.0520612	0.0365835	0.0270155	0.0337694	0.0308615	0.0537173	0.0102063	0.0453911	0.114955	0.0342228	0.058017	0.0466718	0.0307364	0.0801731	-0.31316	0.0692813
Lichnochromis acuticeps	Cape Maclear, Malawi	2014	Shallow Benthic	88	30.33	0.00455812	0.0232621	0.0886475	0.1993	0.613617	0.58144	0.333491	0.200839	0.153573	0.00361506	0.0136744	0.0611416	0.141302	0.670986	0.586864	0.293199	0.16907	0.174029	0.202388	0.145205	0.147685	0.24361	0.154038	0.16907	0.159012	0.0880481	0.152003	0.29875	0.101091	0.18201	0.273957	0.109278	0.225377	0.0679315	-0.0958857
Lethrinops gossei	Tukombo, Malawi	2005	Deep Benthic	110	41.97	0.034707	0.17185	0.319439	0.569801	1.25484	0.751897	0.614304	0.923565	0.455941	0.0589681	0.194089	0.284058	0.604508	1.13691	0.790839	0.655841	0.949201	0.646755	0.307963	0.281678	0.31997	0.265127	0.268697	0.356965	0.391866	0.113681	0.14578	0.56172	0.229918	0.462917	0.629389	0.258123	0.35375	0.0944318	0.111716
Lethrinops lethrinus	Lake Malombe, Malawi	2014	Shallow Benthic	98	35.72	0.0142861	0.120443	0.230556	0.291657	0.714087	0.628242	0.838268	0.603223	0.446219	0.0107695	0.111871	0.27781	0.44287	1.10201	0.714777	0.558692	0.826103	0.51026	0.156085	0.24262	0.153331	0.217601	0.268788	0.208419	0.441291	0.272609	0.0951334	0.395723	0.139367	0.331636	0.583968	0.157692	0.245428	0.0458549	0.0477495
Labeotropheus trewavasae	Unknown*	2012	mbuna	88	21.7	0.0219846	0.0355751	0.0337763	0.0303787	0.302188	0.223221	0.118901	0.234721	0.090151	0.123713	0.09993	0.0851404	0.104727	0.511842	0.304131	0.0839904	0.187489	0.0880975	0.0751601	0.0714637	0.0636602	0.172293	0.0839904	0.101035	0.206014	0.0720245	0.117493	0.193541	0.0730038	0.134926	0.160874	0.0837679	0.155517	-0.350281	0.0827821
Lethrinops sp. ‘oliveri’	Cape Maclear, Malawi	2014	Deep Benthic	92	31.47	0.0276468	0.159261	0.11487	0.37771	0.936875	0.676827	0.525723	0.495798	0.115267	0.0488686	0.142128	0.187492	0.369922	0.937654	0.432807	0.292787	0.295003	0.268588	0.144454	0.151104	0.141313	0.206706	0.321419	0.28706	0.204381	0.0552382	0.157034	0.287239	0.127213	0.330243	0.336242	0.163465	0.222137	-0.0754744	0.104211
Lethrinops sp. ‘zebra’	Nkhata Bay, Malawi	2005	Deep Benthic	93	34.85	0.0160619	0.11267	0.187783	0.329742	0.736724	0.600172	0.365457	0.282279	0.133133	0.0207861	0.113378	0.242346	0.420918	0.832387	0.709164	0.426407	0.464889	0.322912	0.117596	0.149386	0.137196	0.169702	0.236627	0.101343	0.468325	0.108869	0.165181	0.339747	0.10943	0.30128	0.388161	0.127436	0.252464	0.0442595	0.100358
Mylochromis anaphyrmus	Cape Maclear, Malawi	2014	Shallow Benthic	73	23.83	0.00782354	0.049771	0.0667498	0.223553	0.685142	0.512706	0.296883	0.275605	0.104027	0.0169787	0.0412816	0.0535996	0.320432	0.613399	0.387907	0.261588	0.146415	0.116355	0.128852	0.177826	0.135945	0.122941	0.177657	0.16212	0.261662	0.0548336	0.202499	0.41029	0.107743	0.207873	0.241798	0.122013	0.306395	-0.0976328	0.0497784
Melanochromis loriae	Nkhata Bay, Malawi	1997	mbuna	59	19.7	0.0138238	0.0368634	0.0267698	0.0478346	0.193094	0.100532	0.0349774	0.0341876	0.0171502	0.0212842	0.0390576	0.0326943	0.0479444	0.202639	0.0824789	0.0377981	0.0222276	0.011283	0.0635234	0.035203	0.025274	0.0477272	0.0484042	0.0424242	0.0565887	0.0231954	0.0813837	0.0755849	0.0317241	0.0662005	0.0420419	0.0320344	0.0784843	-0.138981	-0.0221178
Nimbochromis livingstonii	Unknown*	2012	Shallow Benthic	92	36.42	0.0373109	0.088071	0.0735371	0.24751	0.6473	1.02909	0.544221	0.365268	0.251024	0.0431678	0.0989172	0.0741879	0.186554	0.76292	0.713132	0.646416	0.687472	0.210637	0.100187	0.136111	0.201043	0.110004	0.236744	0.17025	0.133575	0.0323066	0.129226	0.224283	0.13652	0.225948	0.461314	0.136092	0.176755	0.036857	-0.00327221
Otopharynx tetrastigma	Cape Maclear, Malawi	2014	Shallow Benthic	112	40.38	0.048204	0.0842727	0.173265	0.294617	1.06689	0.9593	1.02789	1.18972	0.540751	0.03708	0.122364	0.131128	0.135848	1.00891	1.24033	0.849752	1.79374	0.708903	0.373598	0.486809	0.393909	0.378925	0.355617	0.303673	0.639786	0.719417	0.204567	0.457186	0.286303	0.310258	0.966959	0.276619	0.330877	0.0305125	0.0355641
Placidochromis electra	Unknown*	2012	Shallow Benthic	87	29.44	0.0117698	0.02758	0.0962665	0.211154	0.468509	0.600452	0.622945	0.474282	0.207707	0.0110671	0.0688622	0.0829157	0.153007	0.677906	0.562671	0.524363	0.540179	0.194176	0.129685	0.250232	0.178712	0.165357	0.201557	0.188377	0.249179	0.143571	0.225021	0.33615	0.201088	0.180904	0.411953	0.199902	0.280585	-0.219033	0.0396449
Protomelas kirkii	Mangochi, Malawi	2014	mbuna	68	20.84	0.00626263	0.0160179	0.0193901	0.0245688	0.187999	0.148497	0.0924942	0.0655167	0.0461267	0.00770785	0.0361306	0.0488967	0.061422	0.239425	0.215218	0.109476	0.212809	0.125373	0.0551593	0.0751516	0.0756333	0.0792464	0.108512	0.0782829	0.0366216	0.0253022	0.0402837	0.177115	0.0648544	0.0647821	0.107743	0.0738669	0.108699	0.0120624	0.059384
Placidochromis milomo	Monkey Bay, Malawi	2005	Shallow Benthic	139	55.92	0.349317	0.695165	0.436068	0.68996	2.41052	4.17279	1.3671	1.00789	0.668021	0.162514	0.297845	0.507204	0.589907	2.32551	4.19095	1.09872	1.75561	0.728963	0.583053	0.670951	0.812173	0.436558	0.651028	0.799867	1.14172	0.446059	0.633264	0.869005	0.615283	0.846401	1.65778	0.659964	0.751135	-0.266649	0.00969088
Placidochromis platyrhynchos	Cape Maclear, Malawi	2014	Deep Benthic	85	30.56	0.0410078	0.121566	0.186721	0.291426	0.809124	0.751584	0.468943	0.299358	0.1918	0.0324732	0.0863871	0.138844	0.310993	0.789973	0.609274	0.408235	0.253167	0.201038	0.0824829	0.0871019	0.125594	0.120975	0.0921609	0.0996393	0.0356221	0.0606201	0.0978047	0.170299	0.100666	0.280852	0.327964	0.103122	0.134052	0.029178	0.0215308
Placidochromis polli	Monkey Bay, Malawi	2005	Deep Benthic	121	38.87	0.0123443	0.0444798	0.106808	0.0590906	0.567998	0.372384	0.244507	0.0650801	0.0853346	0.0158654	0.0732157	0.0705849	0.0598596	0.841029	0.344949	0.22583	0.060722	0.0288046	0.135058	0.0618012	0.125429	0.138295	0.141533	0.170462	0.233266	0.148012	0.101832	0.400223	0.105395	0.185128	0.180889	0.109954	0.251028	0.0887658	-0.0942568
Pallidochromis tokolosh	Kasuza, Malawi	2005	Diplotaxodon	197	78.42	0.0654681	0.13628	0.424874	0.438235	1.89189	1.81145	0.400896	0.495383	0.190324	0.0948619	0.28325	0.380784	0.367423	1.72488	1.4389	0.349603	0.260515	0.0715403	0.413044	0.244317	0.714053	0.214621	0.29561	0.421143	0.428481	0.188735	0.275452	0.63762	0.25624	0.580795	0.563584	0.227219	0.456536	0.0902512	0.0120804
Rhamphochromis sp. ‘chilingali’	Lake Chilingali, Malawi	2004	Rhamphochromis	93	30.39	0.0230961	0.0700011	0.085256	0.320922	0.457217	0.487104	0.223151	0.192478	0.173061	0.0131163	0.0514672	0.0685754	0.205441	0.4518	0.461638	0.24707	0.21893	0.205845	0.192619	0.140841	0.097646	0.0845609	0.0983495	0.139012	0.208511	0.0897756	0.096395	0.139421	0.110872	0.174689	0.250756	0.100906	0.117908	0.0994851	-0.100908
Rhamphochromis esox	Nkhata Bay, Malawi	2004	Rhamphochromis	164	51.49	0.101196	0.291541	0.291541	0.371052	1.12761	1.00845	0.427318	0.514632	0.186771	0.10481	0.296962	0.287927	0.237931	1.24206	1.21083	0.377589	0.973175	0.322657	0.163063	0.364868	0.343473	0.263098	0.39378	0.59385	0.18477	0.0263958	0.227884	0.304431	0.264833	0.435263	0.523259	0.311429	0.266157	0.122905	-0.154789
Rhamphochromis sp. ‘longiceps grey-back’	Dwangwa, Malawi	2005	Rhamphochromis	156	51.18	0.0158043	0.0403425	0.107303	0.192147	0.621773	1.1117	0.355916	0.384509	0.26331	0.021211	0.0411743	0.0648807	0.188403	0.408831	0.906434	0.459618	0.674278	0.329031	0.442121	0.368292	0.343967	0.276539	0.362318	0.345674	0.350335	0.143786	0.142644	0.389705	0.315303	0.170187	0.497892	0.276646	0.266175	0.235648	-0.195182
Stigmatochromis macrorhynchus	Nkhata Bay, Malawi	1996	Shallow Benthic	104	37.11	0.0144659	0.148195	0.199629	0.527521	1.7748	1.44029	1.12258	1.24028	0.373337	0.0160732	0.074258	0.100618	0.293496	1.95675	1.26439	0.885911	0.947008	0.739921	0.150814	0.316098	0.479132	0.214162	0.274938	0.579138	0.292647	0.0920273	0.300623	0.568729	0.235761	0.51058	0.839839	0.254143	0.434676	0.203701	-0.160151
Stigmatochromis modestus	Cape Maclear, Malawi	2014	Shallow Benthic	87	34.65	0.00902243	0.070639	0.177368	0.360017	0.8908	1.05892	0.492272	0.29708	0.379162	0.0303682	0.115971	0.145019	0.33427	1.17666	1.25324	0.642793	0.725755	0.309843	0.255489	0.485671	0.251088	0.290038	0.471367	0.273534	0.363989	0.161352	0.141551	0.187471	0.24918	0.331013	0.568441	0.245568	0.164511	0.0552447	-0.0625098
Sciaenochromis psammophilus	Maldeco Fisheries, Malawi	2004	Shallow Benthic	132	46.5	0.0314276	0.0989046	0.230161	0.736239	1.29593	0.795437	0.444096	0.486257	0.520454	0.0240329	0.0942829	0.0859638	0.594814	1.42395	0.816049	0.440348	0.980946	0.589785	0.250624	0.47923	0.396313	0.197688	0.445501	0.646469	0.329831	0.17591	0.240502	0.533227	0.309727	0.46157	0.557911	0.314958	0.386864	0.127154	-0.0338429
Taeniochromis holotaenia	Cape Maclear, Malawi	2014	Shallow Benthic	104	31.7	0.00282055	0.0379689	0.0455627	0.198306	0.582552	0.906524	0.442741	0.341872	0.228204	0.00607503	0.0724664	0.0449118	0.339551	0.736597	0.557928	0.38005	0.574197	0.494586	0.277662	0.245991	0.226685	0.20239	0.249896	0.170502	0.321147	0.0283887	0.0164122	0.0847225	0.180408	0.206681	0.427564	0.173123	0.0505673	0.0428175	-0.0302275
Tyrannochromis nigriventer	Nkhata Bay, Malawi	1997	Shallow Benthic	99	37.52	0.0237366	0.244205	0.138799	0.20156	0.959119	0.656897	0.425595	0.464146	0.194294	0.0181042	0.180639	0.119488	0.352026	1.24879	0.742094	0.490746	0.691207	0.277177	0.0848107	0.056669	0.0424053	0.181186	0.0404778	0.0339243	0.401774	0.180757	0.158573	0.345082	0.0471599	0.348646	0.452469	0.057954	0.251828	0.0404829	-0.0690082
Trematocranus placodon	Monkey Bay, Malawi	2005	Shallow Benthic	155	41.89	0.0316597	0.0662509	0.228654	0.414508	1.61054	1.04026	1.23612	1.83541	0.983383	0.060388	0.166507	0.248001	0.672476	1.70494	1.20094	1.58033	1.63018	0.822125	0.265637	0.524236	0.281469	0.524823	0.853204	0.646793	1.03427	0.761736	0.336857	0.790513	0.321246	0.520392	1.21248	0.402266	0.563685	0.0396285	-0.0226117
Taeniolethrinops aff. praeorbitalis	Mangochi, Malawi	2014	Shallow Benthic	146	54.82	0.0130768	0.120663	0.162866	0.311466	2.15351	1.51535	0.946363	0.674467	0.573678	0.0166432	0.108775	0.0986705	0.214579	1.95736	1.76615	0.934058	1.01375	0.623486	0.205094	0.306469	0.287132	0.318775	0.503946	0.48578	0.636116	0.271691	0.245661	0.907807	0.263009	0.515762	0.895512	0.310815	0.576734	-0.0999141	0.142256

## Sheet: Supplementary Table 6
Supplementary Table 6. Master Lake Malawi dataset for the neuromast count dataset.
Sample ID	Species	Standard length (mm)	Upper trunk CNs	Lower trunk CNs	Total head SNs	Total trunk CNs	Total trunk SNs	Average SNs per trunk CN	Sampling location	Phylogenetic grouping
DIP01	Diplotaxodon limnothrissa	126	26	14	62	40	83	2.075	Hull	Diplotaxodon
DIP02	Diplotaxodon limnothrissa	113	25	14	NA	39	NA	NA	Hull	Diplotaxodon
DIP03	Diplotaxodon limnothrissa	142	25	16	NA	41	NA	NA	Hull	Diplotaxodon
DIP04	Diplotaxodon limnothrissa	110	27	13	67	40	109	2.725	Hull	Diplotaxodon
DIP05	Diplotaxodon limnothrissa	111	24	14	44	38	72	1.89474	Hull	Diplotaxodon
LAB01	Labeotropheus trewavasae	79	23	12	41	35	50	1.42857	Hull	mbuna
LAB02	Labeotropheus trewavasae	72	24	11	52	35	52	1.48571	Hull	mbuna
LAB03	Labeotropheus trewavasae	80	25	12	50	37	62	1.67568	Hull	mbuna
LAB04	Labeotropheus trewavasae	85	29	14	38	43	48	1.11628	Hull	mbuna
LAB05	Labeotropheus trewavasae	80	24	14	31	38	51	1.34211	Hull	mbuna
MB01	Maylandia estherae	64	26	13	37	39	62	1.58974	Hull	mbuna
MB02	Maylandia estherae	71	26	12	35	38	61	1.60526	Hull	mbuna
MB03	Maylandia estherae	70	24	11	50	35	75	2.14286	Hull	mbuna
MB04	Maylandia estherae	76	23	13	NA	36	NA	NA	Hull	mbuna
MB05	Maylandia estherae	74	24	14	41	38	61	1.60526	Hull	mbuna
NLV01	Nimbochromis livingstonii	65	21	15	52	36	55	1.52778	Hull	Shallow benthic
NLV02	Nimbochromis livingstonii	67	25	14	37	39	52	1.33333	Hull	Shallow benthic
NLV03	Nimbochromis livingstonii	74	22	13	NA	35	NA	NA	Hull	Shallow benthic
NLV04	Nimbochromis livingstonii	70	23	14	38	37	57	1.54054	Hull	Shallow benthic
NLV05	Nimbochromis livingstonii	75	25	17	NA	42	NA	NA	Hull	Shallow benthic
NY01	Nyassochromis microcephalus	78	23	15	50	38	75	1.97368	Hull	utaka
NY02	Nyassochromis microcephalus	72	24	16	52	40	71	1.775	Hull	utaka
NY03	Nyassochromis microcephalus	70	28	15	NA	43	NA	NA	Hull	utaka
NY04	Nyassochromis microcephalus	73	28	17	41	45	59	1.31111	Hull	utaka
NY05	Nyassochromis microcephalus	77	26	14	NA	40	NA	NA	Hull	utaka
PRO01	Protomelas johnstoni solo	76	21	12	NA	33	NA	NA	Hull	Shallow benthic
PRO02	Protomelas johnstoni solo	91	24	14	NA	38	NA	NA	Hull	Shallow benthic
PRO03	Protomelas johnstoni solo	66	22	13	NA	35	NA	NA	Hull	Shallow benthic
PRO04	Protomelas johnstoni solo	68	21	17	NA	38	NA	NA	Hull	Shallow benthic
PRO05	Protomelas johnstoni solo	80	NA	NA	NA	NA	NA	NA	Hull	Shallow benthic
RHL01	Rhamphochromis longiceps	78	27	19	88	46	87	1.8913	Hull	Rhamphochromis
RHL02	Rhamphochromis longiceps	95	30	15	102	45	110	2.44444	Hull	Rhamphochromis
RHL03	Rhamphochromis longiceps	95	26	20	NA	46	NA	NA	Hull	Rhamphochromis
RHL04	Rhamphochromis longiceps	93	26	17	71	43	89	2.06977	Hull	Rhamphochromis
RHL05	Rhamphochromis longiceps	82	25	19	100	44	127	2.88636	Hull	Rhamphochromis
RH01	Rhamphochromis chilingali	115	25	19	NA	44	NA	NA	Bangor	Rhamphochromis
RH02	Rhamphochromis chilingali	141	27	22	NA	49	NA	NA	Bangor	Rhamphochromis
RH03	Rhamphochromis chilingali	142	25	20	99	45	95	2.11111	Bangor	Rhamphochromis
RH04	Rhamphochromis chilingali	167	27	19	92	46	82	1.78261	Bangor	Rhamphochromis
RH05	Rhamphochromis chilingali	140	31	21	88	52	101	1.94231	Bangor	Rhamphochromis
MZB01	Maylandia zebra	85	24	12	72	36	51	1.41667	Bangor	mbuna
MZB02	Maylandia zebra	81	24	12	51	36	58	1.61111	Bangor	mbuna
MZB03	Maylandia zebra	84	24	14	NA	38	NA	NA	Bangor	mbuna
MZB04	Maylandia zebra	86	26	12	NA	38	NA	NA	Bangor	mbuna
MZB05	Maylandia zebra	78	23	12	NA	35	NA	NA	Bangor	mbuna
MZB06	Maylandia zebra	88	25	11	NA	36	NA	NA	Bangor	mbuna
AUL02	Aulonocara stuartgranti	66	NA	NA	54	41	173	3.95833	Bangor	Deep benthic
AUL03	Aulonocara stuartgranti	73	NA	NA	76	42	143	2.98798	Bangor	Deep benthic
AUL04	Aulonocara stuartgranti	72	NA	NA	68	40	135	3.35422	Bangor	Deep benthic
AC06	Astatotilapia calliptera salima	73	NA	NA	32	34	34	0.579545	Bangor	A. calliptera sp. "Salima"
AC07	Astatotilapia calliptera salima	83	NA	NA	36	34	35	0.810606	Bangor	A. calliptera sp. "Salima"
AC08	Astatotilapia calliptera salima	88	NA	NA	29	28	16	0.482456	Bangor	A. calliptera sp. "Salima"
AC09	Astatotilapia calliptera salima	81	NA	NA	36	30	27	0.5	Bangor	A. calliptera sp. "Salima"
AC11	Astatotilapia calliptera salima	74	NA	NA	60	35	47	1.0507	Bangor	A. calliptera sp. "Salima"
AC12	Astatotilapia calliptera salima	77	NA	NA	65	31	29	0.990909	Bangor	A. calliptera sp. "Salima"
AULB01	Aulonocara stuartgranti	122	NA	NA	19	37	85	2.2973	Bristol	Deep benthic
AULB02	Aulonocara stuartgranti	96	NA	NA	58	44	108	2.45455	Bristol	Deep benthic
AULB03	Aulonocara stuartgranti	115	NA	NA	93	39	139	3.5641	Bristol	Deep benthic
AULB04	Aulonocara stuartgranti	110	NA	NA	9	46	132	2.86957	Bristol	Deep benthic
AULB05	Aulonocara stuartgranti	110	NA	NA	63	43	142	3.30233	Bristol	Deep benthic
AULB06	Aulonocara stuartgranti	105	NA	NA	52	40	125	3.125	Bristol	Deep benthic
AULB07	Aulonocara stuartgranti	128	NA	NA	83	40	156	3.9	Bristol	Deep benthic
AULB08	Aulonocara stuartgranti	96	NA	NA	54	45	100	2.22222	Bristol	Deep benthic
AULB09	Aulonocara stuartgranti	120	NA	NA	65	43	108	2.51163	Bristol	Deep benthic
AULB10	Aulonocara stuartgranti	103	NA	NA	83	44	212	4.81818	Bristol	Deep benthic
OT01	Otopharynx lithobates	137	NA	NA	104	48	139	2.89583	Bristol	Shallow benthic
OT02	Otopharynx lithobates	113	NA	NA	85	42	78	1.85714	Bristol	Shallow benthic
OT03	Otopharynx lithobates	127	NA	NA	118	45	139	3.08889	Bristol	Shallow benthic
OT04	Otopharynx lithobates	100	NA	NA	102	45	125	2.77778	Bristol	Shallow benthic
OT05	Otopharynx lithobates	129	NA	NA	101	44	105	2.38636	Bristol	Shallow benthic
OT06	Otopharynx lithobates	92	NA	NA	95	44	98	2.22727	Bristol	Shallow benthic
OT07	Otopharynx lithobates	130	NA	NA	88	45	110	2.44444	Bristol	Shallow benthic
OT08	Otopharynx lithobates	119	NA	NA	74	45	122	2.71111	Bristol	Shallow benthic
OT09	Otopharynx lithobates	111	NA	NA	135	43	130	3.02326	Bristol	Shallow benthic
OT10	Otopharynx lithobates	113	NA	NA	88	48	93	1.9375	Bristol	Shallow benthic

## Sheet: Supplementary Table 7
Supplementary Table 7. Post-hoc comparisons based on subpopulation for the models included in Supplementary table 5. Test used was a Tukey's honestly significant difference (HSD) test, with Bonferroni correction for multiple testing.
Model	Tukey contrasts	Estimate	Standard error	Z-value	Post-hoc test p-value
Mandibular canal - subpopulation	L-B	-0.0633	0.0209	-3.021	0.008**
	I-B	-0.0194	0.0262	-0.741	1
	I-L	0.0438	0.0225	1.946	0.155
Preopercular canal - subpopulation	L-B	-0.0895	0.019	-4.72	< 0.001***
	I-B	-0.0389	0.0237	-1.64	0.303
	I-L	0.0506	0.0204	2.48	0.040*
Infraorbital canal - subpopulation	L-B	-0.2327	0.0238	-9.796	< 0.001***
	I-B	-0.1667	0.0287	-5.806	< 0.001***
	I-L	0.066	0.0245	2.699	0.021*
Otic canal - subpopulation	L-B	-0.107	0.0227	-4.719	< 0.001***
	I-B	-0.0809	0.0284	-2.849	0.013*
	I-L	0.0262	0.0244	1.074	0.848
Mandibular canal - capture depth	S-D	-0.0711	0.0221	-3.222	0.085
	M-D	-0.0473	0.0216	-2.192	< 0.004**
	M-S	0.0238	0.0164	1.449	0.442
Preopercular canal - capture depth	S-D	-0.0765	0.0202	-3.791	< 0.001***
	M-D	-0.0842	0.0197	-4.265	< 0.001***
	M-S	-0.0077	0.015	-0.512	1
Infraorbital canal - capture depth	S-D	-0.114	0.0254	-4.501	< 0.001***
	M-D	-0.215	0.0249	-8.651	< 0.001***
	M-S	-0.101	0.0189	-5.33	< 0.001***
Otic canal - capture depth	S-D	-0.0863	0.0234	-3.683	< 0.001***
	M-D	-0.127	0.0229	-5.544	< 0.001***
	M-S	-0.0408	0.0174	-2.342	0.149

## Sheet: Supplementary Table 8
Supplementary Table 8. Results of general linear models of both neuromast counts and pore size measurements, comparing Lake Masoko with the Lake Malawi radiation (Figure 5). For the four pore area analyses, ‘group’ indicates the Lake Malawi clade (mbuna, utaka, Diplotaxodon, Rhamphochromis, shallow benthic or deep benthic), and Masoko subpopulation (littoral, intermediate and benthic). For the fo…
Family	Response	Predictor	df	Sum of squares	Mean square	F value	p-value
Gaussian	Log10 mean mandibular pore area	Group	8	8.966	1.121	82.74	< 0.001***
		Log10 standard length	1	2.256	2.256	166.54	< 0.001***
		Gross lateral head morphology (PC1)	1	0.001	0.001	0.057	0.812
		Gross ventral head morphology (PC1)	1	0.047	0.048	3.52	0.062
Gaussian	Log10 mean preopercular pore area	Group	8	10.821	1.353	73.59	< 0.001***
		Log10 standard length	1	2.011	2.011	109.43	< 0.001***
		Gross lateral head morphology (PC1)	1	0.001	0.001	0.03	0.862
		Gross ventral head morphology (PC1)	1	0.017	0.018	0.095	0.332
Gaussian	Log10 mean infraorbital pore area	Group	8	7.379	0.922	38.4	< 0.001***
		Log10 standard length	1	2.14	2.14	89.08	< 0.001***
		Gross lateral head morphology (PC1)	1	0.001	0.001	0.006	0.818
		Gross ventral head morphology (PC1)	1	0.006	0.006	0.24	0.622
Gaussian	Log10 mean otic pore area	Group	8	4.084	0.51	30.58	< 0.001***
		Log10 standard length	1	2.22	2.22	132.98	< 0.001***
		Gross lateral head morphology (PC1)	1	0.095	0.095	5.76	0.017*
		Gross ventral head morphology (PC1)	1	0.003	0.003	0.2	0.652
Poisson	Log10 total number of head superficial neuromasts	Group	8	0.545	0.068	96.16	< 0.001***
		Log10 standard length	1	0.011	0.011	15.59	< 0.001***
Poisson	Log10 total number of trunk superficial neuromasts	Group	8	2.724	0.341	34.979	< 0.001***
		Log10 standard length	1	0.005	0.005	0.552	0.459
Poisson	Log10 total number of trunk canal neuromasts	Group	8	0.923	0.115	5.383	< 0.001***
		Log10 standard length	1	0.014	0.014	0.638	0.427
Poisson	Log10 average superficial neuromasts per trunk cluster	Group	8	33.26	4.157	21.395	< 0.001***
		Log10 standard length	1	0.01	0.011	0.057	0.812

## Sheet: Supplementary Table 9
Supplementary Table 9. Table of results of post-hoc comparisons for statistical models comparing the extent of cranial lateral line system variation between the Lake Masoko subpopulations and the major Lake Malawi clades. Post-hoc tests are Tukey’s HSD (honestly significant difference) tests with Bonferroni corrections for multiple testing. ***p<0.001; **p<0.01; *p<0.05.
Model	Pairwise comparison	Estimate	Standard error	Z-value	P-value
Mandibular canal pore area	deep_benthic-benthic	0.512951	0.038148	13.446	< 0.001***
	diplotaxodon-benthic	-0.008598	0.063954	-0.134	1
	littoral-benthic	-0.078656	0.018877	-4.167	< 0.05**
	mbuna-benthic	-0.230628	0.044405	-5.194	< 0.001***
	middle-benthic	-0.036935	0.030283	-1.22	1
	rhamphochromis-benthic	-0.119727	0.071309	-1.679	1
	shallow_benthic-benthic	0.165149	0.029721	5.557	< 0.001***
	utaka-benthic	-0.131082	0.069098	-1.897	1
	diplotaxodon-deep_benthic	-0.521549	0.070472	-7.401	< 0.001***
	littoral-deep_benthic	-0.591607	0.037747	-15.673	< 0.001***
	mbuna-deep_benthic	-0.743579	0.05533	-13.439	< 0.001***
	middle-deep_benthic	-0.549886	0.044568	-12.338	< 0.001***
	rhamphochromis-deep_benthic	-0.632678	0.077357	-8.179	< 0.001***
	shallow_benthic-deep_benthic	-0.347802	0.043029	-8.083	< 0.001***
	utaka-deep_benthic	-0.644033	0.075881	-8.487	< 0.001***
	littoral-diplotaxodon	-0.070058	0.065219	-1.074	1
	mbuna-diplotaxodon	-0.22203	0.077475	-2.866	0.14973
	middle-diplotaxodon	-0.028337	0.069422	-0.408	1
	rhamphochromis-diplotaxodon	-0.111128	0.088946	-1.249	1
	shallow_benthic-diplotaxodon	0.173747	0.064391	2.698	0.2509
	utaka-diplotaxodon	-0.122484	0.090185	-1.358	1
	mbuna-littoral	-0.151972	0.04266	-3.562	0.01323*
	middle-littoral	0.041721	0.028196	1.48	1
	rhamphochromis-littoral	-0.04107	0.072213	-0.569	1
	shallow_benthic-littoral	0.243805	0.030182	8.078	< 0.001***
	utaka-littoral	-0.052426	0.069136	-0.758	1
	middle-mbuna	0.193693	0.048771	3.971	0.00257**
	rhamphochromis-mbuna	0.110902	0.08333	1.331	1
	shallow_benthic-mbuna	0.395777	0.050805	7.79	< 0.001***
	utaka-mbuna	0.099546	0.080231	1.241	1
	rhamphochromis-middle	-0.082792	0.076025	-1.089	1
	shallow_benthic-middle	0.202084	0.03839	5.264	< 0.001***
	utaka-middle	-0.094147	0.073089	-1.288	1
	shallow_benthic-rhamphochromis	0.284876	0.072114	3.95	0.00281**
	utaka-rhamphochromis	-0.011356	0.095778	-0.119	1
	utaka-shallow_benthic	-0.296231	0.071473	-4.145	0.00123**
Mean preopercular pore area	deep_benthic-benthic	0.511357	0.044439	11.507	< 0.001***
	diplotaxodon-benthic	-0.010408	0.0745	-0.14	1
	littoral-benthic	-0.120999	0.02199	-5.502	< 0.001***
	mbuna-benthic	-0.306635	0.051728	-5.928	< 0.001***
	middle-benthic	-0.067504	0.035276	-1.914	1
	rhamphochromis-benthic	-0.070566	0.083068	-0.849	1
	shallow_benthic-benthic	0.190139	0.034623	5.492	< 0.001***
	utaka-benthic	0.01815	0.080493	0.225	1
	diplotaxodon-deep_benthic	-0.521765	0.082093	-6.356	< 0.001***
	littoral-deep_benthic	-0.632356	0.043971	-14.381	< 0.001***
	mbuna-deep_benthic	-0.817992	0.064454	-12.691	< 0.001***
	middle-deep_benthic	-0.578862	0.051917	-11.15	< 0.001***
	rhamphochromis-deep_benthic	-0.581923	0.090113	-6.458	< 0.001***
	shallow_benthic-deep_benthic	-0.321218	0.050124	-6.408	< 0.001***
	utaka-deep_benthic	-0.493208	0.088393	-5.58	< 0.001***
	littoral-diplotaxodon	-0.110591	0.075974	-1.456	1
	mbuna-diplotaxodon	-0.296227	0.090251	-3.282	0.037072*
	middle-diplotaxodon	-0.057097	0.08087	-0.706	1
	rhamphochromis-diplotaxodon	-0.060158	0.103614	-0.581	1
	shallow_benthic-diplotaxodon	0.200547	0.07501	2.674	0.270139
	utaka-diplotaxodon	0.028557	0.105057	0.272	1
	mbuna-littoral	-0.185635	0.049694	-3.736	0.006743**
	middle-littoral	0.053495	0.032845	1.629	1
	rhamphochromis-littoral	0.050434	0.084121	0.6	1
	shallow_benthic-littoral	0.311138	0.035159	8.849	< 0.001***
	utaka-littoral	0.139149	0.080536	1.728	1
	middle-mbuna	0.23913	0.056813	4.209	< 0.001***
	rhamphochromis-mbuna	0.236069	0.097072	2.432	0.540711
	shallow_benthic-mbuna	0.496774	0.059183	8.394	< 0.001***
	utaka-mbuna	0.324784	0.093461	3.475	0.018385*
	rhamphochromis-middle	-0.003061	0.088562	-0.035	1
	shallow_benthic-middle	0.257644	0.044721	5.761	< 0.001***
	utaka-middle	0.085654	0.085142	1.006	1
	shallow_benthic-rhamphochromis	0.260705	0.084005	3.103	0.068864.
	utaka-rhamphochromis	0.088715	0.111572	0.795	1
	utaka-shallow_benthic	-0.17199	0.083259	-2.066	1
Mean infraorbital pore area	deep_benthic-benthic	0.1483	0.0508	2.919	0.126328
	diplotaxodon-benthic	-0.35711	0.08516	-4.193	< 0.001***
	littoral-benthic	-0.23908	0.02514	-9.511	< 0.001***
	mbuna-benthic	-0.543	0.05913	-9.183	< 0.001***
	middle-benthic	-0.16535	0.04033	-4.1	0.001485**
	rhamphochromis-benthic	-0.33346	0.09496	-3.512	0.016035*
	shallow_benthic-benthic	-0.2143	0.03958	-5.415	< 0.001***
	utaka-benthic	-0.30428	0.09202	-3.307	0.033972*
	diplotaxodon-deep_benthic	-0.50541	0.09384	-5.386	< 0.001***
	littoral-deep_benthic	-0.38738	0.05027	-7.707	< 0.001***
	mbuna-deep_benthic	-0.6913	0.07368	-9.382	< 0.001***
	middle-deep_benthic	-0.31365	0.05935	-5.285	< 0.001***
	rhamphochromis-deep_benthic	-0.48175	0.10301	-4.677	< 0.001***
	shallow_benthic-deep_benthic	-0.3626	0.0573	-6.328	< 0.001***
	utaka-deep_benthic	-0.45257	0.10105	-4.479	< 0.001***
	littoral-diplotaxodon	0.11803	0.08685	1.359	1
	mbuna-diplotaxodon	-0.18589	0.10317	-1.802	1
	middle-diplotaxodon	0.19176	0.09245	2.074	1
	rhamphochromis-diplotaxodon	0.02365	0.11845	0.2	1
	shallow_benthic-diplotaxodon	0.1428	0.08575	1.665	1
	utaka-diplotaxodon	0.05283	0.1201	0.44	1
	mbuna-littoral	-0.30392	0.05681	-5.35	< 0.001***
	middle-littoral	0.07373	0.03755	1.964	1
	rhamphochromis-littoral	-0.09438	0.09616	-0.981	1
	shallow_benthic-littoral	0.02478	0.04019	0.616	1
	utaka-littoral	-0.0652	0.09207	-0.708	1
	middle-mbuna	0.37765	0.06495	5.815	< 0.001***
	rhamphochromis-mbuna	0.20954	0.11097	1.888	1
	shallow_benthic-mbuna	0.3287	0.06765	4.858	< 0.001***
	utaka-mbuna	0.23873	0.10684	2.234	0.916382
	rhamphochromis-middle	-0.16811	0.10124	-1.661	1
	shallow_benthic-middle	-0.04896	0.05112	-0.958	1
	utaka-middle	-0.13893	0.09733	-1.427	1
	shallow_benthic-rhamphochromis	0.11915	0.09603	1.241	1
	utaka-rhamphochromis	0.02918	0.12754	0.229	1
	utaka-shallow_benthic	-0.08997	0.09518	-0.945	1
Mean otic pore area	deep_benthic-benthic	0.229882	0.042352	5.428	< 0.001***
	diplotaxodon-benthic	-0.037791	0.071001	-0.532	1
	littoral-benthic	-0.105882	0.020958	-5.052	< 0.001***
	mbuna-benthic	-0.227368	0.049299	-4.612	< 0.001***
	middle-benthic	-0.073226	0.03362	-2.178	1
	rhamphochromis-benthic	-0.328774	0.079167	-4.153	0.001182**
	shallow_benthic-benthic	-0.082144	0.032997	-2.489	0.460558
	utaka-benthic	-0.156524	0.076713	-2.04	1
	diplotaxodon-deep_benthic	-0.267673	0.078238	-3.421	0.022438*
	littoral-deep_benthic	-0.335764	0.041906	-8.012	< 0.001***
	mbuna-deep_benthic	-0.45725	0.061427	-7.444	< 0.001***
	middle-deep_benthic	-0.303108	0.049479	-6.126	< 0.001***
	rhamphochromis-deep_benthic	-0.558656	0.085881	-6.505	< 0.001***
	shallow_benthic-deep_benthic	-0.312026	0.04777	-6.532	< 0.001***
	utaka-deep_benthic	-0.386406	0.084242	-4.587	< 0.001***
	littoral-diplotaxodon	-0.068091	0.072406	-0.94	1
	mbuna-diplotaxodon	-0.189576	0.086013	-2.204	0.990741
	middle-diplotaxodon	-0.035435	0.077073	-0.46	1
	rhamphochromis-diplotaxodon	-0.290983	0.098748	-2.947	0.115619
	shallow_benthic-diplotaxodon	-0.044353	0.071487	-0.62	1
	utaka-diplotaxodon	-0.118733	0.100124	-1.186	1
	mbuna-littoral	-0.121485	0.047361	-2.565	0.371317
	middle-littoral	0.032656	0.031303	1.043	1
	rhamphochromis-littoral	-0.222892	0.08017	-2.78	0.195557
	shallow_benthic-littoral	0.023738	0.033508	0.708	1
	utaka-littoral	-0.050642	0.076754	-0.66	1
	middle-mbuna	0.154142	0.054145	2.847	0.158974
	rhamphochromis-mbuna	-0.101407	0.092513	-1.096	1
	shallow_benthic-mbuna	0.145223	0.056404	2.575	0.361159
	utaka-mbuna	0.070844	0.089072	0.795	1
	rhamphochromis-middle	-0.255548	0.084403	-3.028	0.088707.
	shallow_benthic-middle	-0.008918	0.04262	-0.209	1
	utaka-middle	-0.083298	0.081144	-1.027	1
	shallow_benthic-rhamphochromis	0.24663	0.08006	3.081	0.074383.
	utaka-rhamphochromis	0.17225	0.106333	1.62	1
	utaka-shallow_benthic	-0.07438	0.079349	-0.937	1
